# Supplementary material for: Genomic Analysis Revealed the International and Domestic Transmission of Carbapenem-Resistant Klebsiella pneumoniae in Chinese Pediatric Patients
Source: Microbiol Spectr. 2023 Mar 1;11(2):e03213-22. doi: 10.1128/spectrum.03213-22 (PMC10101082; doi:10.1128/spectrum.03213-22)
Supplement: Supplemental file 1 — Data Set S1. Download spectrum.03213-22-s0001.xls, XLS file, 0.2 MB [file spectrum.03213-22-s0001.xls]

## Sheet: ST typing
ST Typing	Barcode	Clinical sources	Date of collection	Gender	Underlying disease	Note	Ward	Province	Prior hospitalization (within 3 months)	Prior surgery (within 3 months)	Surgery hospital	Clinical outcomes	Date of Death
ST11	HB021702	ascites	2015-11-19 13:48:00	Female	4		PICU	Heilongjiang	SCMC	0	0	1	2015-11-22
	HB019460	ascites	2019-06-18 18:08:20	Female	3	Patients ZX_1	PICU	Shanxi	0	0	0	given up
	HB021705	ascites	2016-02-06 11:25:00	Male	3	Patients ZJJ_2	PICU	Anhui	External hospital	1	External hospital	0
	HB019408	ascites	2018-06-03 14:23:00	Female	3		PICU	Hunan	External hospital	1	External hospital	0
	HB019427	blood	2018-10-25 10:37:06	Male	2		CICU	Anhui	0	1	SCMC	0
	HB021636	blood	2017-09-16 11:00:00	Female	3		gastroenterology	Hubei	0	0	0	0
	HB021634	blood	2017-08-12 13:43:00	Female	3		PICU	Zhejiang	External hospital	1	External hospital	given up
	HB021595	blood	2014-12-13 13:37:00	Male	4		PICU	Shanghai	External hospital	0	0	1	2014-12-16
	HB019395	blood	2018-01-15 16:31:00	Male	3	Patient HJY_2	PICU	Shanxi	External hospital	1	External hospital	0
	HB021638	blood	2018-01-15 15:39:00	Male	3	Paitent HJY_1	PICU	Shanxi	External hospital	1	External hospital	0
	HB019438	blood	2019-01-13 01:17:36	Female	2		CICU	Anhui	External hospital	1	SCMC	1	2019-01-13 01:17:36
	HB021276	blood	2020-10-28 12:07:00	Male	7		hematology	Anhui	SCMC	0	0	0
	HB019411	blood	2018-07-05 14:26:00	Female	3		PICU	Henan	External hospital	1	External hospital	0
	HB021632	blood	2017-07-29 09:39:00	Female	3		PICU	Guangdong	External hospital	1	External hospital	0
	HB021722	blood	2020-12-24 11:42:00	Female	3	Patient RZY_1	PICU	Guangdong	External hospital	1	External hospital	1	2020-12-29
	HB021715	blood	2017-06-02 11:19:00	Female	3		PICU	Zhejiang	External hospital	1	External hospital	given up
	HB019426	blood	2018-10-21 10:25:30	Male	1		neonatalogy	Shanghai	External hospital	1	SCMC	0
	HB021633	blood	2017-07-24 12:17:00	Male	4		PICU	Shanghai	SCMC	0	0	0
	HB021262	blood	2018-05-22 14:44:00	Male	4		PICU	Shanghai	0	0	0	given up
	HB021630	blood	2017-05-02 15:55:00	Male	3		PICU	Hainan	External hospital	1	External hospital	0
	HB021604	blood	2016-02-06 11:25:00	Male	3	Patient ZJJ_1	PICU	Anhui	External hospital	1	External hospital	0
	HB019413	blood	2018-08-09 13:49:00	Male	7	Patient ZCY_1	PICU	Hunan	0	0	0	1	2018-08-11
	HB021593	blood	2013-10-14 09:48:00	Male	2		CICU	Hunan	SCMC	1	SCMC	0
	HB021601	blood	2015-11-30 14:47:00	Male	2		CICU	Fujian	External hospital	0	0	0
	HB021313	sputum	2014-03-27 11:05:31	Female	2		CICU	Jiangsu	External hospital	1	SCMC	0
	HB019461	sputum	2019-06-28 14:54:29	Female	3		Emergency	Guangdong	External hospital	1	External hospital	0
	HB019441	sputum	2019-02-13 14:35:15	Male	3		PICU	Jiangxi	External hospital	1	External hospital	0
	HB019406	sputum	2018-04-14 08:46:00	Female	3		PICU	Fujian	External hospital	1	External hospital	given up
	HB019466	sputum	2019-07-20 10:48:45	Male	2		CICU	Henan	External hospital	1	SCMC	0
	HB019443	sputum	2019-03-14 14:08:45	Male	3		PICU	Sichuan	External hospital	1	External hospital	0
	HB019394	sputum	2018-01-15 11:31:00	Male	2		CICU	Fujian	0	1	SCMC	0
	HB019456	sputum	2019-06-10 15:42:28	Male	9	Patient HYH_2	pneumology	Jiangsu	External hospital	1	External hospital	0
	HB019433	sputum	2018-12-06 09:46:44	Male	2		CICU	Henan	0	1	SCMC	0
	HB019444	sputum	2019-03-15 12:48:22	Female	9		PICU	Shanghai	0	0	0	0
	HB019484	sputum	2020-12-24 13:16:36	Female	3	Patient RZY_2	PICU	Guangdong	External hospital	1	External hospital	1	2020-12-30
	HB019463	sputum	2019-07-03 09:38:53	Male	2		CICU	Henan	0	1	SCMC	0
	HB019447	sputum	2019-04-17 13:02:33	Female	9		pneumology	Shanghai	SCMC	0	0	0
	HB019431	sputum	2018-11-11 11:04:42	Female	5	Patient WAY_2	PICU	Shanghai	SCMC	0	0	given up
	HB019400	sputum	2018-02-26 10:16:00	Female	2		CICU	Anhui	0	1	SCMC	0
	HB021288	sputum	2021-08-27 09:26:01	Male	3		CICU	Anhui	0	1	SCMC	0
	HB019407	sputum	2018-04-16 08:23:00	Male	8		PICU	Fujian	SCMC	0	0	0
	HB019450	sputum	2019-05-17 20:10:32	Female	9		PICU	Henan	External hospital	1	External hospital	0
	HB019464	sputum	2019-07-13 12:00:12	Male	3		PICU	Jiangxi	External hospital	1	External hospital	0
	HB019462	sputum	2019-06-29 14:45:16	Female	4		PICU	Jiangsu	0	0	0	given up
	HB019432	sputum	2018-11-27 11:17:21	Female	3		Emergency	Yunnan	External hospital	1	External hospital	0
	HB021284	sputum	2021-05-08 10:54:56	Female	2		CICU	Shandong	0	1	SCMC	0
	HB021272	sputum	2019-09-06 12:07:00	Male	3		pneumology	Sichuan	SCMC	1	SCMC	0
	HB021263	sputum	2019-01-14 10:26:42	Female	3	Patient ZX_2	PICU	Shanxi	External hospital	1	External hospital	0
	HB021301	sputum	2016-05-24 23:08:24	Male	2		PICU	Henan	External hospital	0	0	0
	HB021261	sputum	2018-01-05 14:46:00	Male	7	Patient ZCY_2	pneumology	Hunan	External hospital (Fujian)	0	0	0
	HB019428	sputum	2018-11-05 14:16:07	Female	3		PICU	Jiangsu	External hospital	0	0	1	2018-12-04
	HB019420	sputum	2018-09-11 17:04:10	Male	10		neonatalogy	Jiangsu	External hospital	0	0	1	2018-09-11
ST14	HB021716	ascites	2017-10-06 19:57:00	Male	1		NICU	Shanghai	External hospital	1	SCMC	0
	HB021264	ascites	2019-06-24 08:54:59	Female	1		NICU	Shanghai	0	1	SCMC	given up
	HB021712	ascites	2016-08-20 04:06:00	Male	1	Son of JH_2	NICU	Shanghai	0	0	0	0
	HB019414	ascites	2018-08-12 15:12:00	Male	1		NICU	Shanghai	0	0	0	0
	HB021614	blood	2016-08-19 20:40:00	Male	1	Son of JH_1	NICU	Shanghai	0	0	0	0
	HB021627	blood	2017-03-17 11:04:00	Male	1		NICU	Shanghai	0	0	0	0
	HB021617	blood	2016-09-25 07:42:00	Male	1		NICU	Shanghai	0	0	0	0
	HB021619	blood	2016-10-24 09:18:00	Male	8	Patient LLZ_1	NICU	Zhejiang	0	1	SCMC	0
	HB021713	blood	2016-10-25 13:27:00	Male	8	Patient LLZ_2	NICU	Zhejiang	0	1	SCMC	0
	HB021616	blood	2016-09-12 23:07:00	Male	1		NICU	Shanghai	0	0	0	0
	HB021267	blood	2019-08-01 10:36:34	Male	1	Son of QA_2	NICU	Shanghai	0	0	0	0
	HB021718	blood	2019-08-01 10:21:00	Male	1	Son of QA_1	NICU	Shanghai	0	0	0	0
	HB021717	blood	2018-09-10 14:12:00	Female	1	Daughter of ST_1	NICU	Anhui	0	0	0	given up
	HB021618	blood	2016-10-10 15:12:00	Male	1		NICU	Shanghai	0	0	0	0
	HB021719	blood	2019-08-04 10:15:00	Female	5	Patient WAY_1	PICU	Shanghai	SCMC	0	0	given up
	HB021626	blood	2017-02-09 10:14:00	Male	1		NICU	Shanghai	0	0	0	1	2017-02-11
	HB021623	blood	2016-12-02 18:22:00	Male	1		NICU	Shanghai	0	0	0	given up
	HB021624	blood	2016-12-28 21:20:00	Male	1		NICU	Shanghai	0	0	0	0
	HB019454	gastrin	2019-06-09 10:06:36	Male	1		NICU	Shanghai	0	0	0	0
	HB019419	gastrin	2018-09-10 16:02:27	Female	1	Daughter of ST_2	NICU	Anhui	0	0	0	given up
	HB019457	gastrin	2019-06-17 11:11:00	Female	1		NICU	Shanghai	0	0	0	0
	HB021271	purulent secretion	2019-08-27 17:06:32	Female	5		NICU	Shanghai	0	1	SCMC	0
	HB021321	purulent secretion	2014-11-20 19:44:45	Female	8		PICU	Jiangxi	SCMC	1	SCMC	given up
	HB019475	sputum	2020-01-07 12:42:22	Female	9		pneumology	Zhejiang	0	0	0	0
	HB019425	sputum	2018-10-12 19:14:16	Male	1		neonatalogy	Hainan	External hospital	0	0	0
	HB019458	sputum	2019-06-17 12:20:00	Male	1		NICU	Shanghai	0	0	0	0
	HB021317	sputum	2014-10-15 12:45:40	Male	1		NICU	Shanghai	0	0	0	0
	HB021260	sputum	2019-06-03 15:39:52	Male	1		NICU	Shanghai	0	0	0	0
	HB019455	sputum	2019-06-10 12:25:47	Female	1		NICU	Shanghai	External hospital	0	0	0
	HB019467	sputum	2019-07-30 11:15:44	Male	1		NICU	Shanghai	0	0	0	0
	HB019434	sputum	2018-12-06 09:36:25	Female	2		CICU	Anhui	0	1	SCMC	0
	HB019451	sputum	2019-05-25 10:41:29	Female	2		CICU	Jiangsu	0	1	SCMC	0
	HB021330	sputum	2021-08-27 09:36:50	Female	2		pneumology	Anhui	External hospital	0	0	0
ST433	HB021610	blood	2016-06-10 11:29:00	Female	1		NICU	Shanghai	0	0	0	0
	HB021725	blood	2016-03-09 13:44:00	Female	2		CICU	Jiangsu	External hospital	1	SCMC	0
	HB021607	blood	2016-04-30 15:08:00	Male	1	Son of WY_1	neonatalogy	Shanghai	0	0	0	0
	HB021608	blood	2016-05-21 09:24:00	Female	1		NICU	Shanghai	External hospital	0	0	0
	HB021707	gastrin	2016-03-25 09:48:00	Male	1		NICU	Shanghai	0	0	0	0
	HB021709	purulent secretion	2016-05-08 15:22:00	Male	1	Son of WY_2	NICU	Shanghai	0	0	0	0
	HB021710	purulent secretion	2016-05-16 09:36:00	Male	5		NICU	Shanghai	0	1	SCMC	0
ST17	HB019401	sputum	2018-03-20	Male	9		PICU	Shanghai	External hospital	0	0	0
	HB019423	sputum	2018-10-02 12:05:57	Female	2		pneumology	Shanghai	External hospital	0	0	0
	HB019402	sputum	2018-04-05 11:57:00	Female	2		CICU	Jiangsu	0	1	SCMC	0
	HB019404	sputum	2018-04-13 09:25:00	Male	2		CICU	Yunnan	0	1	SCMC	0
	HB019403	sputum	2018-04-12 09:18:00	Male	2		CICU	Zhejiang	External hospital	1	SCMC	0
ST20	HB021628	blood	2017-03-18 11:55:00	Female	3		PICU	Chongqin	External hospital	1	External hospital	0
	HB021625	blood	2017-01-10 23:52:00	Female	2		CICU	Fujian	0	0	0	1	2017-01-20
	HB021315	sputum	2014-08-02 10:10:39	Male	2		CICU	Jiangsu	External hospital	1	SCMC	0
	HB021266	sputum	2019-07-13 20:14:00	Female	2		PICU	Shandong	SCMC	1	SCMC	given up
	HB021312	sputum	2014-03-24 09:41:34	Male	2		CICU	Jiangsu	0	1	SCMC	0
	HB021309	sputum	2013-08-04 10:46:56	Female	2		CICU	Shanghai	0	1	SCMC	0
ST76	HB021591	blood	2013-02-27 16:49:00	Male	1		neonatalogy	Shanghai	0	0	0	0
	HB021280	cerebrospinal fluid	2021-03-09 16:13:25	Male	5	Patient QZY_2	neurosurgery	Jiangsu	External hospital	1	External hospital	0
	HB021724	cerebrospinal fluid	2021-03-09 15:57:00	Male	5	Patient QZY_1	neurosurgery	Jiangsu	External hospital	1	External hospital	0
	HB021314	sputum	2014-05-23 12:55:45	Male	2		pneumology	Anhui	0	0	0	0
	HB021292	sputum	2015-03-06 14:59:02	Female	9		PICU	Anhui	SCMC	0	0	0
ST1308	HB021700	ascites	2014-11-25 10:22:00	Male	2	Patients BZW_2	CICU	Hunan	0	1	SCMC	1	2014-12-03
	HB021699	blood	2014-11-22 18:37:00	Male	2	Patients BZW _3	CICU	Hunan	0	1	SCMC	1	2014-12-03
	HB021295	blood	2015-08-12 09:52:00	Male	2		CICU	Zhejiang	0	1	SCMC	0
	HB021324	sputum	2014-11-24 10:50:48	Male	2	Patient BZW_1	CICU	Hunan	0	1	SCMC	1	2014-12-03
	HB021320	sputum	2014-11-17 11:33:58	Female	10		neonatalogy	Shanghai	0	0	0	0
ST15	HB021701	purulent secretion	2015-05-20 09:13:00	Male	2		cardiology	Zhejiang	0	1	SCMC	0
	HB019448	sputum	2019-05-01 10:48:12	Female	2		CICU	Yunnan	0	1	SCMC	0
	HB019477	sputum	2020-11-06 13:00:00	Male	/		outpatient		External hospital		External hospital	0
	HB021285	sputum	2021-07-11 12:48:10	Female	5		PICU	Guizhou	External hospital	1	External hospital	given up
	HB019483	sputum	2020-12-16 13:37:46	Male	10		CICU	Guizhou	0	1	SCMC	0
Other STs	HB019473	anal awab	2019-11-28 11:10:00	Male	2		PICU	Liaoning	External hospital	0	0	1	2020-01-30
	HB019471	anal awab	2019-10-27 10:52:50	Male	4		PICU	Hainan	SCMC	0	0	0
	HB021274	ascites	2020-03-29 03:00:46	Female	3		PICU	Shanghai	External hospital	1	External hospital	0
	HB021703	ascites	2016-01-02 17:10:00	Male	1		NICU	Shanghai	0	1	SCMC	0
	HB021594	blood	2014-05-05 11:43:00	Male	4		hematology	Xinjiang	0	0	0	0
	HB021600	blood	2015-11-08 08:50:00	Male	2	Patients CXP_1	PICU	Shanghai	External hospital	1	External hospital	0
	HB021602	blood	2015-12-19 13:34:00	Male	2	Patients CXP_2	PICU	Shanghai	External hospital	1	External hospital	0
	HB021605	blood	2016-02-14 11:25:00	Male	1		neonatalogy	Shanghai	0	0	0	0
	HB021603	blood	2015-12-21 11:34:00	Female	5		PICU	Jiangsu	External hospital	0	0	0
	HB021597	blood	2015-08-23 14:38:00	Female	8		NICU	Zhejiang	External hospital	1	SCMC	0
	HB019429	blood	2018-11-06 09:24:58	Male	2		CICU	Hunan	not sure	1	SCMC	0
	HB019468	blood	2019-10-09 10:46:36	Male	2	Patient LJG_1	CICU	Anhui	0	1	SCMC	0
	HB021720	blood	2019-10-09 10:24:00	Male	2	Patient LJG_2	CICU	Anhui	0	1	SCMC	0
	HB021629	blood	2017-04-19 11:21:00	Female	3		gastroenterology	Jilin	External hospital	1	External hospital	0
	HB019396	blood	2018-01-17 16:04:00	Male	3	Patient LQJ_2	gastroenterology	Guangdong	External hospital	0	0	0
	HB021639	blood	2018-01-17 14:51:00	Male	4	Patient LQJ_1	gastroenterology	Guangdong	External hospital	0	0	0
	HB021606	blood	2016-02-28 02:23:00	Female	6		neonatalogy	Shanghai	0	0	0	0
	HB021609	blood	2016-06-01 09:51:00	Female	2		CICU	Jiangxi	External hospital	1	SCMC	0
	HB021598	blood	2015-09-01 09:55:00	Female	2		CICU	Anhui	0	1	SCMC	0
	HB021599	blood	2015-09-09 10:15:00	Female	2		CICU	Zhejiang	0	1	SCMC	0
	HB021278	blood	2021-03-03 10:31:54	Female	4		hematology	Shanghai	SCMC	0	0	given up
	HB021726	blood	2016-03-14 11:08:00	Male	3		PICU	Anhui	External hospital	1	External hospital	0
	HB021721	blood	2020-12-09 09:19:00	Male	3	Patient TH_1	PICU	/	External hospital	1	External hospital	0
	HB019449	blood	2019-05-17 10:16:29	Male	2		CICU	Guizhou	0	1	SCMC	0
	HB021592	blood	2013-07-27 11:22:00	Male	4		hematology	Shanghai	SCMC	0	0	given up
	HB021635	blood	2017-08-31 09:28:00	Male	2		CICU	Jiangsu	External hospital	1	SCMC	0
	HB021631	blood	2017-07-09 19:03:00	Male	6		PICU	Jiangsu	SCMC	0	0	1	2017-07-27
	HB021293	blood	2015-03-13 11:27:00	Male	2		CICU	Anhui	0	1	SCMC	0
	HB021275	blood	2020-04-11 04:57:40	Male	3		PICU	Sichuan	External hospital	1	External hospital	1	2020-04-12
	HB021277	blood	2021-01-20 13:35:45	Male	4	Patient ZFR_2	hematology	Shandong	SCMC	0	0	0
	HB021723	blood	2021-01-20 13:01:00	Male	4	Patient ZFR_1	hematology	Shandong	SCMC	0	0	0
	HB021287	blood	2021-08-24 10:13:37	Male	4		hematology	Jiangxi	SCMC	0	0	given up
	HB021615	blood	2016-09-02 10:28:00	Female	2		CICU	Yunnan	0	1	SCMC	0
	HB021281	blood	2021-03-10 10:38:28	Male	4		hematology	Zhejiang	SCMC	0	0	1	2021-04-21
	HB021328	faeces	2020-02-14 13:15:00	Female	1		NICU	Shanghai	0	0	0	0
	HB019479	purulent secretion	2020-11-09 14:56:41	Male	6		PICU	Shanghai	0	0	0	given up
	HB021270	purulent secretion	2019-08-24 10:39:53	Male	2		neonatalogy	Shandong	External hospital	0	0	0
	HB019472	purulent secretion	2019-11-05 23:27:12	Female	2		neonatalogy	Jiangsu	External hospital	0	0	0
	HB021637	spinal fluid	2017-11-29 13:30:00	Male	9		PICU	Shanghai	SCMC	0	0	given up
	HB019436	sputum	2019-01-08 11:54:06	Female	2		pneumology	Anhui	0	0	0	0
	HB021306	sputum	2013-06-24 13:48:34	Female	3		PICU	Shanghai	External hospital	1	External hospital	0
	HB019446	sputum	2019-04-08 12:52:57	Male	2		CICU	Jiangsu	0	1	SCMC	0
	HB021289	sputum	2015-01-20 08:56:40	Male	2		neonatalogy	Anhui	0	0	0	given up
	HB021318	sputum	2014-10-27 11:05:56	Female	2		CICU	Shanghai	0	1	SCMC	0
	HB021303	sputum	2013-02-18 09:34:16	Female	2		CICU	Anhui	External hospital	1	SCMC	0
	HB021331	sputum	2013-09-17 08:11:00	Male	2		PICU	Anhui	External hospital	0	0	0
	HB019397	sputum	2018-01-18 13:43:00	Male	9		pneumology	Shanghai	SCMC	0	0	0
	HB021283	sputum	2021-04-21 14:48:15	Male	5		PICU	Shanghai	External hospital	1	External hospital	0
	HB021265	sputum	2019-07-09 01:47:06	Male	2		PICU	Jiangxi	SCMC	1	SCMC	1	2019-07-24
	HB021297	sputum	2016-01-18 12:42:29	Male	9		pneumology	Anhui	0	0	0	0
	HB021282	sputum	2021-04-20 09:43:29	Male	5		CICU	Jiangxi	External hospital	1	SCMC	0
	HB021299	sputum	2016-01-22 13:31:32	Female	9		PICU	Shanghai	0	0	0	0
	HB021327	sputum	2019-08-19 12:28:00	Male	9	Patient HYH_1	pneumology	Jiangsu	SCMC	0	0	0
	HB021279	sputum	2021-03-04 12:55:53	Male	2		CICU	Guangxi	0	1	SCMC	0
	HB019415	sputum	2018-08-19 11:10:00	Male	2		CICU	Sichuan	0	1	SCMC	0
	HB019437	sputum	2019-01-12 13:39:00	Male	2		cardiology	Ningxia	External hospital	1	SCMC	0
	HB021308	sputum	2013-07-24 15:50:00	Female	2		pneumology	Zhejiang	0	0	0	0
	HB021307	sputum	2013-07-16 10:57:07	Male	2		CICU	Jiangsu	SCMC	1	SCMC	0
	HB019445	sputum	2019-03-25 13:06:36	Female	9		pneumology	Shanghai	0	0	0	0
	HB021296	sputum	2015-12-09 11:34:33	Male	2		CICU	Anhui	0	1	SCMC	0
	HB019482	sputum	2020-12-07 06:53:16	Male	3	Patient TH_2	PICU	/	External hospital	1	External hospital	0
	HB019481	sputum	2020-12-02 10:34:24	Male	8		NICU	Jiangsu	External hospital	1	External hospital	0
	HB019424	sputum	2018-10-06 15:46:45	Male	2		PICU	Jiangsu	External hospital	1	SCMC	0
	HB021291	sputum	2015-03-05 10:34:07	Female	2		CICU	Zhejiang	0	1	SCMC	0
	HB019476	sputum	2020-01-10 10:04:37	Male	2		CICU	Jiangsu	External hospital	0	0	0
	HB021310	sputum	2013-12-17 02:58:26	Male	2		NICU	Jiangsu	External hospital	0	0	given up
	HB019469	sputum	2019-10-20 11:43:50	Female	9		PICU	Jiangxi	External hospital	1	0	0
	HB021304	sputum	2013-03-06 11:49:09	Male	2		CICU	Zhejiang	External hospital	1	SCMC	0
	HB021302	sputum	2016-08-30 10:54:21	Male	2		CICU	Anhui	External hospital	0	0	1	2016-09-03
	HB021325	sputum	2014-11-27 11:34:30	Male	2		CICU	Zhejiang	0	1	SCMC	0
	HB021273	sputum	2020-02-12 09:38:52	Male	2		CICU	Henan	SCMC	1	SCMC	0
	HB019478	sputum	2020-11-07 14:21:21	Male	3		PICU	Chongqin	External hospital	1	External hospital	0
	HB021323	sputum	2014-11-23 10:20:00	Male	9		neonatalogy	Shanghai	0	0	0	0
	HB019442	sputum	2019-03-13 20:53:37	Male	2		CICU	Hebei	External hospital	0	0	0
	HB021305	sputum	2013-03-29 10:44:17	Female	2		CICU	Anhui	0	1	SCMC	0
	HB019421	sputum	2018-09-12 08:43:16	Male	2		neonatalogy	Jiangxi	0	0	0	0
	HB021322	sputum	2014-11-21 10:45:54	Male	9		neonatalogy	Shanghai	0	0	0	0
	HB021316	sputum	2014-08-23 13:51:17	Female	2		PICU	Heilongjiang	External hospital	0	0	0
	HB021300	sputum	2016-01-24 10:52:45	Male	2		CICU	Henan	External hospital	1	SCMC	0
	HB021290	sputum	2015-02-25 14:29:13	Male	9		pneumology	Jiangsu	0	0	0	0

## Sheet:  bloodstream 
																						Assembly status					Summary				Virulence factors						Antigens			AMR by acquired genes
barcode	ST	sample source	AMR test	IPM_NM	MEM_NM	CZA_NM	FEP_NM	TGC_NM	AMK_NM	POL_NM	CAZ_NM	CXM_NM	ATM_NM	CIP_NM	LVX_NM	CSL_NM	TZP_NM	SXT_NM	CZO_NM	CRO_NM	species	contig_count	N50	largest_contig	total_size	Plasmid	virulence_score	resistance_score	num_resistance_classes	num_resistance_genes	ybt	clb 3	iuc 1	iro	RmpADC	rmpA2	wzi	K_locus	O_type	AGly_acquired22	Col_acquired	Fcyn_acquired	Flq_acquired222	Gly_acquired	MLS_acquired	Phe_acquired	Rif_acquired	Sul_acquired222	Tet_acquired
HB019427	ST	blood	AMR	32	64	2	128	1	128	0.5	32	32	128	8	16	128	256	0.25	32	32	Klebsiella pneumoniae	134	167967	392461	5496032	pSCMC2_3	1	2	4	3	ybt 9; ICEKp3	-	-	-	-	-	wzi209	KL47	OL101	rmtB	-	-	-	-	-	-	-	-	-
HB021276	ST11	blood	AMR	64	64	2	128	4	128	0.5	32	32	128	8	16	128	256	32	32	32	Klebsiella pneumoniae	157	167959	328830	5595161	pSCMC2_1	4	2	7	8	ybt 9; ICEKp3	-	iuc 5	-	-	-	wzi209	KL47	OL101	aadA^;rmtB	-	-	-	-	-	-	-	sul3^	tet(A).v1*;tetM.v1*
HB019426	ST11	blood	AMR	64	64	1	128	1	128	0.5	32	32	128	8	16	128	256	0.25	32	32	Klebsiella pneumoniae	138	156602	392461	5497150	pSCMC2_3	1	2	4	3	ybt 9; ICEKp3	-	-	-	-	-	wzi209	KL47	OL101	rmtB	-	-	-	-	-	-	-	-	-
HB019438	ST11	blood	AMR	64	64	2	128	1	128	0.5	32	32	128	8	16	128	256	0.25	32	32	Klebsiella pneumoniae	134	196660	392461	5390138	pSCMC2_3	1	2	4	3	ybt 9; ICEKp3	-	-	-	-	-	wzi209	KL47	OL101	rmtB	-	-	-	-	-	-	-	-	-
HB021262	ST11	blood	AMR	64	64	64	128	2	1	0.5	32	32	128	8	16	129	256	32	32	32	Klebsiella pneumoniae	131	193097	392461	5506731	pSCMC2_1	1	2	3	2	ybt 9; ICEKp3	-	-	-	-	-	wzi209	KL47	OL101	-	-	-	-	-	-	-	-	-	-
HB021632	ST11	blood	AMR	128	64	64	128	1	128	0.5	32	32	128	8	16	128	256	0.25	32	32	Klebsiella pneumoniae	137	193097	380030	5514764	pSCMC2_1	1	2	7	6	ybt 9; ICEKp3	-	-	-	-	-	wzi209	KL47	OL101	rmtB	-	fosA3	-	-	-	catII.2*	-	-	-
HB021633	ST11	blood	AMR	64	64	2	128	1	128	0.5	32	32	128	8	16	128	256	0.25	32	32	Klebsiella pneumoniae	137	193097	380030	5515382	pSCMC2_1	1	2	7	6	ybt 9; ICEKp3	-	-	-	-	-	wzi209	KL47	OL101	rmtB	-	fosA3	-	-	-	catII.2*	-	-	-
HB021630	ST11	blood	AMR	64	64	2	128	1	128	2	32	32	128	8	16	128	256	0.25	32	32	Klebsiella pneumoniae	136	196481	392460	5474652	pSCMC2_1	1	2	7	6	ybt 9; ICEKp3	-	-	-	-	-	wzi209	KL47	OL101	rmtB	-	fosA3	-	-	-	catII.2*	-	-	-
HB021604	ST11	blood	AMR	64	64	2	128	0.5	128	0.5	32	32	128	8	16	128	256	0.25	32	32	Klebsiella pneumoniae	128	203930	441981	5580422	pSCMC2_1	1	2	7	7	ybt 9; ICEKp3	-	-	-	-	-	wzi209	KL47	OL101	rmtB	-	fosA3	-	-	-	catII.2*	-	-	-
HB021636	ST11	blood	AMR	64	64	2	128	0.5	128	0.5	32	32	128	8	16	128	256	0.25	32	32	Klebsiella pneumoniae	126	196485	392457	5506093	pSCMC2_1	1	2	7	6	ybt 9; ICEKp3	-	-	-	-	-	wzi209	KL47	OL101	rmtB	-	fosA3	-	-	-	catII.2*	-	-	-
HB021715	ST11	blood	AMR	128	64	2	128	1	128	0.5	32	32	128	8	16	128	256	0.25	32	32	Klebsiella pneumoniae	181	139171	367772	5762231	pSCMC2_4	1	2	5	4	ybt 9; ICEKp3	-	-	-	-	-	wzi209	KL47	OL101	rmtB	-	-	-	-	-	catII.2*	-	-	-
HB019395	ST11	blood	AMR	64	64	2	129	0.5	1	0.5	32	32	128	8	16	129	256	0.25	32	32	Klebsiella pneumoniae	188	176163	328830	5556924	pSCMC2_2	1	2	3	2	ybt 9; ICEKp3	-	-	-	-	-	wzi209	KL47	OL101	aadA2	-	-	-	-	-	-	-	-	-
HB021638	ST11	blood	AMR	128	64	2	128	0.5	1	0.5	32	32	128	8	16	128	256	0.25	32	32	Klebsiella pneumoniae	125	184069	328830	5494041	pSCMC2_2	1	2	3	2	ybt 9; ICEKp3	-	-	-	-	-	wzi209	KL47	OL101	aadA2	-	-	-	-	-	-	-	-	-
HB019413	ST11	blood	AMR	64	64	2	128	2	128	0.5	32	32	128	8	16	128	256	0.5	32	32	Klebsiella pneumoniae	112	157792	380790	5653197	pSCMC2_1	1	2	7	11	ybt 9; ICEKp3	-	-	-	-	-	wzi209	KL47	OL101	aadA2;ant(2'')-Ia;rmtB;strA.v1;strB.v1	-	fosA3	-	-	-	catII.2;cmlA4	-	sul1	-
HB021593	ST11	blood	AMR	64	64	2	128	1	128	0.5	32	32	128	8	16	128	256	32	32	32	Klebsiella pneumoniae	144	153371	353934	5652472	pSCMC2_2	1	2	9	12	ybt 9; ICEKp3	-	-	-	-	-	wzi209	KL47	OL101	aadA2^;rmtB;strA.v1^;strB.v1	-	fosA3	-	-	-	catII.2*	-	sul2	-
HB021595	ST11	blood	AMR	128	64	64	128	1	128	0.5	32	32	128	8	16	128	256	8	32	32	Klebsiella pneumoniae	132	171958	355193	5566681	pSCMC2_2	1	2	6	7	ybt 9; ICEKp3	-	-	-	-	-	wzi209	KL47	OL101	rmtB;strA.v1^;strB.v1	-	-	-	-	-	-	-	sul2	-
HB019411	ST11	blood	AMR	64	64	1	128	1	128	0.5	32	32	128	8	16	128	256	32	32	32	Klebsiella pneumoniae	152	130231	365234	5837207	pSCMC2_2	4	2	10	11	ybt 9; ICEKp3	-	iuc 1	-	rmp 1; KpVP-1 (truncated)	rmpA2_3-47%	wzi64	KL64	O2	rmtB	-	fosA3	qnrS1	-	-	catII.2	-	sul2	tet(A).v1
HB021722	ST11	blood	AMR	64	64	32	128	4	128	0.5	32	32	128	8	16	128	256	1	32	32	Klebsiella pneumoniae	144	171133	355193	5800681	pSCMC2_2	4	2	8	9	ybt 9; ICEKp3	-	iuc 1	-	rmp 1; KpVP-1 (truncated)	rmpA2_3-47%	wzi64	KL64	O2	rmtB	-	-	qnrS1	-	-	catII.2*	-	sul2	tet(A).v1
HB021634	ST11	blood	AMR	64	64	2	128	0.5	128	0.5	32	32	128	8	16	128	256	8	32	32	Klebsiella pneumoniae	107	170498	367772	5550735	pSCMC2_2	1	2	7	6	ybt 9; ICEKp3 (truncated)	-	-	-	-	-	wzi64	KL64	O2	rmtB	-	fosA3	-	-	-	catII.2*	-	-	-
HB021601	ST11	blood	AMR	64	64	1	128	0.5	128	0.5	32	32	128	8	16	128	256	0.5	32	32	Klebsiella pneumoniae	104	220206	367404	5590752	pSCMC2_2	1	2	7	7	ybt 9; ICEKp3	-	-	-	-	-	wzi64	KL64	O2	aadA2;rmtB	-	fosA3	-	-	-	catII.2*	-	-	-
HB021597	ST11	blood	AMR	32	64	64	128	0.25	1	0.5	32	32	128	8	4	128	256	0.5	32	32	Klebsiella pneumoniae	110	268377	531410	5619518	pSCMC2_5,pSCMC1_1	0	2	3	3	-	-	-	-	-	-	wzi174	KL74	O3b	-	-	-	-	-	-	-	-	-	-
HB021598	ST438	blood	AMR	32	64	64	128	0.25	2	0.5	32	32	128	8	4	128	256	1	32	32	Klebsiella pneumoniae	105	225579	533881	5664168	pSCMC2_5,pSCMC1_1	0	2	3	3	-	-	-	-	-	-	wzi174	KL74	O3b	-	-	-	-	-	-	-	-	-	-
HB021599	ST438	blood	AMR	32	64	64	128	0.5	2	0.5	32	32	128	8	16	128	256	0.25	32	32	Klebsiella pneumoniae	114	225579	531438	5665077	pSCMC2_5,pSCMC1_1	0	2	3	3	-	-	-	-	-	-	wzi174	KL74	O3b	-	-	-	-	-	-	-	-	-	-
HB021600	ST438	blood	AMR	32	64	64	128	0.5	1	1	32	32	128	2	4	128	256	32	32	32	Klebsiella pneumoniae	157	161020	636516	5917877	pSCMC1_2,pSCMC4_1	0	2	8	9	-	-	-	-	-	-	-	KL14	O3b	aadA5	-	-	qnrB4	-	mphA	-	-	sul1	-
HB021602	ST37	blood	AMR	32	64	64	64	2	1	2	32	32	2	0.06	0.125	128	256	0.25	32	32	Klebsiella pneumoniae	118	161020	665346	5653317	pSCMC1_2	0	2	2	2	-	-	-	-	-	-	-	KL14	O3b	-	-	-	-	-	-	-	-	-	-
HB021603	ST37	blood	AMR	128	64	64	128	0.25	1	2	32	32	128	1	1	128	256	32	32	32	Klebsiella pneumoniae	153	161020	636516	5914288	pSCMC1_2,pSCMC4_1	0	2	8	9	-	-	-	-	-	-	-	KL14	O3b	aadA5	-	-	qnrB4	-	mphA	-	-	sul1	-
HB021287	ST37	blood	AMR	32	32	64	128	0.25	1	0.5	32	32	16	0.06	0.125	128	256	32	32	32	Klebsiella pneumoniae	120	351104	785606	5593936	pSCMC2_6	1	2	12	21	ybt 15; ICEKp11	-	-	-	-	-	wzi14	KL14	O3b	aac(3)-IV^;aac(6')-Ib-cr.v2;aadA16*;aadA2^;aph3-Ia.v1*;rmtB	-	fosA3	qnrS1	-	ermB.v1*;lnuG;mphA	catB3.v2;floR.v1	arr-3	sul1	tet(A).v2
HB021726	ST37	blood	AMR	16	32	64	64	0.25	1	0.5	32	32	128	0.06	0.125	128	256	0.25	32	32	Klebsiella pneumoniae	80	327570	768309	5205332	pSCMC1_1	0	2	1	1	-	-	-	-	-	-	wzi123	KL136	O2	-	-	-	-	-	-	-	-	-	-
HB021608	ST278	blood	AMR	32	64	64	128	1	2	0.5	32	32	128	0.06	0.125	128	256	0.5	32	32	Klebsiella pneumoniae	102	361887	675932	5585422	pSCMC1_1	0	2	2	3	-	-	-	-	-	-	wzi173	KL102	O2	-	-	-	-	-	-	-	-	-	-
HB021610	ST433	blood	AMR	32	64	64	128	0.5	2	0.5	32	32	128	0.06	0.125	128	256	0.5	32	32	Klebsiella pneumoniae	101	361887	675730	5585578	pSCMC1_1	0	2	2	3	-	-	-	-	-	-	wzi173	KL102	O2	-	-	-	-	-	-	-	-	-	-
HB021607	ST433	blood	AMR	32	64	64	128	0.5	2	0.5	32	32	128	0.06	0.125	128	256	0.5	32	32	Klebsiella pneumoniae	97	362291	675932	5584333	pSCMC1_1	0	2	2	3	-	-	-	-	-	-	wzi173	KL102	O2	-	-	-	-	-	-	-	-	-	-
HB021725	ST433	blood	AMR	64	64	64	128	0.5	4	1	32	32	128	0.125	0.25	128	256	1	32	32	Klebsiella pneumoniae	107	361887	675932	5587070	pSCMC1_1	0	2	3	4	-	-	-	-	-	-	wzi173	KL102	O2	-	-	-	-	-	-	-	-	-	-
HB019468	ST433	blood	AMR	16	64	64	128	1	1	0.5	32	32	1	0.06	0.25	128	256	1	32	32	Klebsiella pneumoniae	66	372386	1223783	5452562	pSCMC1_1	0	2	1	1	-	-	-	-	-	-	wzi173	KL102	O2	-	-	-	-	-	-	-	-	-	-
HB021720	ST36	blood	AMR	16	32	64	32	2	1	0.5	32	32	128	8	4	128	256	32	32	32	Klebsiella pneumoniae	69	372386	1223885	5456074	pSCMC1_1	0	2	1	1	-	-	-	-	-	-	wzi173	KL102	O2	-	-	-	-	-	-	-	-	-	-
HB021293	ST36	blood	AMR	64	64	64	128	0.5	2	0.5	32	32	128	2	1	128	256	32	32	32	Klebsiella pneumoniae	144	258858	525658	5613213	pSCMC3_3	0	2	11	12	-	-	-	-	-	-	wzi173	KL102	O2	aac(6')-Ib-cr.v2;aadA16*	-	-	qnrS1	-	mphA	floR.v1	arr-3	sul1	tet(A).v2
HB021606	ST36	blood	AMR	128	64	64	128	0.5	2	0.5	32	32	128	2	2	128	256	32	32	32	Klebsiella pneumoniae	89	348848	810751	5584923	pSCMC1_2	1	2	9	10	ybt 9; ICEKp3	-	-	-	-	-	wzi62	KL62	O1	aadA2^;aph3-Ia.v1^	-	-	qnrS1	-	mphA	-	-	sul1	tet(D)
HB019429	ST48	blood	AMR	16	64	64	128	1	2	1	32	32	128	0.125	0.25	128	256	32	32	32	Klebsiella pneumoniae	85	325178	767582	5554677	pSCMC1_1	1	2	5	5	ybt 10; ICEKp4	-	-	-	-	-	wzi121	KL43	O2	aadA	-	-	-	-	-	-	-	sul1	tet(A).v1
HB021605	ST45	blood	AMR	16	64	64	128	0.5	1	0.5	32	32	128	0.06	0.125	128	256	32	32	32	Klebsiella pneumoniae	167	271067	737595	5796788	pSCMC1_1	1	2	8	8	ybt 10; ICEKp4	-	-	-	-	-	wzi101	KL24	O2	aac(6')-IIc	-	-	-	-	mphA	-	-	sul1	tet(D)
HB021591	ST45	blood	AMR	16	64	64	128	0.5	1	0.5	32	32	128	1	1	128	256	32	32	32	Klebsiella pneumoniae	122	329483	1016992	5473484	pSCMC1_1	0	2	8	8	-	-	-	-	-	-	wzi100	KL10	O3/O3a	aadA16*	-	-	qnrB4	-	-	-	arr-3	sul1	tet(B).v2*
HB021628	ST76	blood	AMR	64	64	64	128	1	2	0.5	32	32	128	0.5	0.5	128	256	32	32	32	Klebsiella pneumoniae	79	404572	1004539	5521617		0	2	10	16	-	-	-	-	-	-	wzi84	KL28	O2	aac(3)-IId^;aac(6')-Ib-cr.v2;aadA16*;aph3-Ia.v1;strA.v1^;strB.v1	-	-	-	-	mphA	floR.v1*	arr-3	sul1;sul2	tet(A).v2
HB021625	ST20	blood	AMR	64	64	64	128	0.5	1	0.5	32	32	8	0.06	0.125	128	256	32	32	32	Klebsiella pneumoniae	122	354121	1458016	5531651	pSCMC1_3	1	2	5	7	ybt 10; ICEKp4	-	-	-	-	-	wzi84	KL28	O1	strA.v1*;strB.v1*	-	-	-	-	-	-	-	sul2	-
HB021721	ST20	blood	AMR	32	64	64	128	4	128	1	32	32	128	4	8	128	256	32	32	32	Klebsiella pneumoniae	105	350491	981365	5494274		1	2	8	14	ybt 14; ICEKp5	-	-	-	-	-	wzi85	KL30	O1	aadA2^;rmtB;strA.v1^;strB.v1	-	-	qnrB1.v2^	-	ermB.v1*;mphA?	-	-	sul1;sul2	-
HB021275	ST29	blood	AMR	128	64	64	128	0.25	1	0.5	32	32	1	0.06	0.125	128	256	0.25	32	32	Klebsiella pneumoniae	87	361718	891783	5385409	pSCMC1_2	0	2	3	3	-	-	-	-	-	-	wzi18	KL18	unknown	-	-	-	-	-	-	-	-	-	-
HB021281	ST789	blood	AMR	128	64	64	128	0.5	2	0.5	32	32	1	4	1	128	256	32	32	32	Klebsiella pneumoniae	114	246572	644399	5428000	pSCMC3_4,pSCMC1_2	0	2	7	9	-	-	-	-	-	-	wzi224	unknown (best match = KL49)	OL101	aac(6')-Ib-cr.v2;aadA16*	-	-	qnrB6^	-	-	-	arr-3	sul1;sul1	tet(A).v1*
HB021609	ST1401	blood	AMR	128	64	64	128	0.5	1	1	32	32	1	0.125	0.125	128	256	2	32	32	Klebsiella pneumoniae	62	360939	1081444	5430759	pSCMC1_2	0	2	2	2	-	-	-	-	-	-	wzi63	KL63	O1	-	-	-	-	-	-	-	-	-	-
HB021277	ST111	blood	AMR	128	64	64	128	1	1	1	32	32	128	8	16	128	256	32	32	32	Klebsiella pneumoniae	107	300771	411942	5303461	pSCMC1_2	0	2	8	13	-	-	-	-	-	-	wzi150	unknown (best match = KL107)	OL101	aac(3)-IId^;aadA2;aadA^;strA.v1*;strB.v1*	-	-	qnrS1	-	mef(B)	cmlA1*	-	sul2;sul3	tet(A).v1
HB021723	ST33	blood	AMR	128	64	64	128	1	2	1	32	32	1	2	2	128	256	32	32	32	Klebsiella pneumoniae	99	320525	443433	5301731	pSCMC1_2	0	2	8	13	-	-	-	-	-	-	wzi150	unknown (best match = KL107)	OL101	aac(3)-IId^;aadA2;aadA^;strA.v1*;strB.v1*	-	-	qnrS1	-	mef(B)	cmlA1*	-	sul2;sul3	tet(A).v1
HB021278	ST33	blood	AMR	128	64	64	128	1	2	0.5	32	32	1	4	2	128	256	32	32	32	Klebsiella pneumoniae	76	372143	755667	5292096		0	2	8	12	-	-	-	-	-	-	wzi113	KL111	O3/O3a	aac(6')-Ib-cr.v2;aadA16*;strA.v1^;strB.v1	-	-	-	-	mphA	floR.v1	arr-3	sul1;sul2	tet(A).v1?
HB021619	ST4523	blood	AMR	32	64	64	128	1	1	0.5	32	32	128	0.06	0.125	128	256	0.25	32	32	Klebsiella pneumoniae	101	303493	494641	5666683	pSCMC1_1	1	2	4	4	ybt 16; ICEKp12	-	-	-	-	-	wzi2	KL2	O1	-	-	-	-	-	-	-	-	-	tet(A).v1
HB021713	ST14	blood	AMR	32	64	64	128	1	1	0.5	32	32	128	0.125	0.125	128	256	0.25	32	32	Klebsiella pneumoniae	107	280296	443968	5674427	pSCMC1_1	1	2	4	4	ybt 16; ICEKp12	-	-	-	-	-	wzi2	KL2	O1	-	-	-	-	-	-	-	-	-	tet(A).v1
HB021617	ST14	blood	AMR	64	64	64	128	1	1	0.5	32	32	128	0.06	0.125	128	256	0.5	32	32	Klebsiella pneumoniae	89	323423	494534	5664275	pSCMC1_1	1	2	4	4	ybt 16; ICEKp12	-	-	-	-	-	wzi2	KL2	O1	-	-	-	-	-	-	-	-	-	tet(A).v1
HB021623	ST14	blood	AMR	64	64	64	128	0.5	1	0.5	32	32	128	0.06	0.125	128	256	0.5	32	32	Klebsiella pneumoniae	106	303493	770578	5748153	pSCMC1_1	1	2	4	4	ybt 16; ICEKp12	-	-	-	-	-	wzi2	KL2	O1	-	-	-	-	-	-	-	-	-	tet(A).v1
HB021624	ST14	blood	AMR	64	64	64	128	0.5	1	0.5	32	32	128	0.06	0.125	128	256	0.5	32	32	Klebsiella pneumoniae	101	303493	779656	5758029	pSCMC1_1	1	2	4	4	ybt 16; ICEKp12	-	-	-	-	-	wzi2	KL2	O1	-	-	-	-	-	-	-	-	-	tet(A).v1
HB021626	ST14	blood	AMR	64	64	64	128	0.5	2	1	32	32	128	0.06	0.125	128	256	0.25	32	32	Klebsiella pneumoniae	114	303493	453580	5759433	pSCMC1_1	1	2	4	4	ybt 16; ICEKp12	-	-	-	-	-	wzi2	KL2	unknown	-	-	-	-	-	-	-	-	-	tet(A).v1
HB021627	ST14	blood	AMR	64	64	64	128	0.5	1	1	32	32	128	0.06	0.125	128	256	1	32	32	Klebsiella pneumoniae	114	303493	770578	5760868	pSCMC1_1	1	2	4	4	ybt 16; ICEKp12	-	-	-	-	-	wzi2	KL2	unknown	-	-	-	-	-	-	-	-	-	tet(A).v1
HB021616	ST14	blood	AMR	64	64	64	128	1	1	0.5	32	32	128	0.06	0.125	128	256	0.5	32	32	Klebsiella pneumoniae	93	273034	453557	5665571	pSCMC1_1	1	2	4	4	ybt 16; ICEKp12	-	-	-	-	-	wzi2	KL2	O1	-	-	-	-	-	-	-	-	-	tet(A).v1
HB021614	ST14	blood	AMR	32	64	64	128	0.5	2	0.5	32	32	128	0.06	0.125	128	256	0.5	32	32	Klebsiella pneumoniae	90	338180	494534	5665599	pSCMC1_1	1	2	4	4	ybt 16; ICEKp12	-	-	-	-	-	wzi2	KL2	O1	-	-	-	-	-	-	-	-	-	tet(A).v1
HB021718	ST14	blood	AMR	64	64	64	128	0.5	2	1	32	32	1	2	2	128	256	32	32	32	Klebsiella pneumoniae	56	360850	770711	5424408	pSCMC3_1	0	2	3	3	-	-	-	-	-	-	wzi2	KL2	O1	-	-	-	qnrS1	-	-	-	-	-	-
HB021719	ST14	blood	AMR	32	64	64	128	1	1	1	32	32	128	0.06	0.125	128	256	0.25	32	32	Klebsiella pneumoniae	100	303493	443968	5664691	pSCMC1_1	1	2	4	4	ybt 16; ICEKp12	-	-	-	-	-	wzi2	KL2	O1	-	-	-	-	-	-	-	-	-	tet(A).v1
HB021267	ST14	blood	AMR	32	64	64	64	0.5	1	1	32	32	128	8	16	128	256	32	32	32	Klebsiella pneumoniae	59	359779	770575	5424684	pSCMC3_1	0	2	3	3	-	-	-	-	-	-	wzi2	KL2	O1	-	-	-	qnrS1	-	-	-	-	-	-
HB021718	ST14	blood	AMR	64	64	64	128	0.5	2	1	32	32	1	2	2	128	256	32	32	32	Klebsiella pneumoniae	56	360850	770711	5424408	pSCMC3_1	0	2	3	3	-	-	-	-	-	-	wzi2	KL2	O1	-	-	-	qnrS1	-	-	-	-	-	-
HB021717	ST14	blood	AMR	16	32	64	128	0.5	1	1	32	32	128	8	2	128	256	32	32	32	Klebsiella pneumoniae	55	359779	937986	5440469	pSCMC3_1	0	2	5	5	-	-	-	-	-	-	wzi2	KL2	O1	-	-	-	qnrS1	-	-	-	-	-	-
HB021592	ST14	blood	AMR	4	8	64	32	1	2	0.5	32	32	1	8	2	128	32	32	32	32	Klebsiella pneumoniae	80	371973	1146384	5519995		0	2	10	16	-	-	-	-	-	-	-	KL123	O3/O3a	aac(3)-IId^;aac(6')-Ib4;aadA16*;strA.v1^;strB.v1	-	-	qnrB6^	-	mphA	floR.v1	arr-3	sul1;sul1;sul2	tet(A).v1?
HB021631	ST515-1LV	blood	AMR	128	64	64	128	0.5	128	0.5	32	32	64	0.06	0.125	128	256	0.25	32	32	Klebsiella pneumoniae	78	306371	637879	5529261	pSCMC1_2	1	2	4	4	ybt 16; ICEKp12	-	-	-	-	-	wzi105	KL103	O1	rmtB	-	-	-	-	-	-	-	-	-
HB021635	ST785	blood	AMR	128	64	64	128	1	1	0.5	32	32	128	8	8	128	256	32	32	32	Klebsiella pneumoniae	55	483503	748913	5452607	pSCMC1_2	1	2	8	8	ybt 10; ICEKp4	-	-	-	-	-	wzi50	KL15	O4	aac(3)-IIa.v1^	-	-	qnrS1	-	-	-	-	sul1	tet(A).v1
HB019449	ST2033	blood	AMR	16	32	64	64	2	1	0.5	32	32	128	8	16	128	256	0.25	32	32	Klebsiella variicola subsp. variicola	142	108941	326110	5620828	pSCMC1_1	0	2	2	2	-	-	-	-	-	-	-	KL81	OL101	-	-	-	-	-	-	-	-	-	-
HB021295	ST838	blood	AMR	64	64	64	128	1	1	0.5	32	32	1	0.25	0.25	128	256	32	32	32	Klebsiella quasipneumoniae subsp. similipneumoniae	129	302604	634247	5475594	pSCMC3_2	0	2	4	4	-	-	-	-	-	-	wzi438	KL144	O4	-	-	-	-	-	mphA	-	-	sul1	-
HB021699	ST1308	blood	AMR	4	8	64	16	0.5	1	0.5	32	32	128	0.25	0.25	128	256	32	32	32	Klebsiella quasipneumoniae subsp. similipneumoniae	123	323023	634247	5474386	pSCMC3_2	0	2	4	4	-	-	-	-	-	-	wzi438	KL144	O4	-	-	-	-	-	mphA	-	-	sul1	-
HB021615	ST1308	blood	AMR	4	8	64	32	2	1	0.5	32	32	128	4	1	128	256	32	32	32	Klebsiella quasipneumoniae subsp. similipneumoniae	164	312008	965602	5811727	pSCMC4_4	0	2	9	23	-	-	-	-	-	-	wzi44	KL123	O3/O3a	aac(3)-IId^;aac(6')-Ib4;aadA16*;aadA2^;strA.v1*;strB.v1^	-	-	qnrS1	-	mphA;mphE.v2;msrE	-	-	sul1;sul1;sul2	-
HB021594	ST414	blood	AMR	32	64	64	128	2	2	1	32	32	128	8	16	128	256	32	32	32	Klebsiella quasipneumoniae subsp. similipneumoniae	100	502772	1643785	5551208	pSCMC3_1,pSCMC4_1	0	2	11	16	-	-	-	-	-	-	-	KL52	OL103	aac(6')-Ib-cr.v1^	-	fosA3	qnrS1	-	mphA;mphE.v2;msrE	catB3.v2;catB8	arr-3	sul1	-
HB019396	ST1699	blood	AMR	8	64	64	64	0.5	1	0.5	32	32	1	0.25	0.25	128	256	0.25	32	32	Klebsiella quasipneumoniae subsp. similipneumoniae	79	281598	668939	5600940		0	2	2	2	-	-	-	-	-	-	-	unknown (best match = KL68)	O4	-	-	-	-	-	-	-	-	sul1	-
HB021639	ST1473	blood	AMR	4	4	64	64	1	1	0.5	32	32	1	0.25	0.25	128	256	0.25	32	32	Klebsiella quasipneumoniae subsp. similipneumoniae	82	282674	668939	5602657	pSCMC4_4	0	2	2	2	-	-	-	-	-	-	-	unknown (best match = KL68)	O4	-	-	-	-	-	-	-	-	sul1	-
HB021629	ST1473	blood	AMR	8	16	64	32	0.5	1	0.5	32	32	128	4	8	128	256	32	32	32	Klebsiella quasipneumoniae subsp. quasipneumoniae	123	348877	1645522	5829273		0	2	6	8	-	-	-	-	-	-	-	KL64	O5	aac(3)-IId^	-	-	qnrB4	-	-	-	-	-	-
[truncated: 12 more columns]

## Sheet:  ST14
				Assembly status						Summary				Virulence factors						Antigens			AMR by acquired genes																		AMR by mutations
barcode	sample source	AMR test	species	contig_count	N50	largest_contig	total_size	ST	Plasmid	virulence_score	resistance_score	num_resistance_classes	num_resistance_genes	ybt	clb 3	iuc 1	iro	RmpADC	rmpA2	wzi	K_locus	O_type	AGly_acquired	Col_acquired	Fcyn_acquired	Flq_acquired	Gly_acquired	MLS_acquired	Phe_acquired	Rif_acquired	Sul_acquired	Tet_acquired	Tgc_acquired	Tmt_acquired	Bla_acquired	Bla_inhR_acquired	Bla_ESBL_acquired	Bla_ESBL_inhR_acquired	Bla_Carb_acquired	Bla_chr	SHV_mutations	Omp_mutations	Col_mutations	Flq_mutations
HB021614	blood	AMR	Klebsiella pneumoniae	90	338180	494534	5665599	ST14	pSCMC1_1	1	2	4	4	ybt 16; ICEKp12	-	-	-	-	-	wzi2	KL2	O1	-	-	-	-	-	-	-	-	-	tet(A).v1	-	-	TEM-1D.v1^	-	CTX-M-15	-	NDM-1	-	-	OmpK35-17%	-	-
HB021616	blood	AMR	Klebsiella pneumoniae	93	273034	453557	5665571	ST14	pSCMC1_1	1	2	4	4	ybt 16; ICEKp12	-	-	-	-	-	wzi2	KL2	O1	-	-	-	-	-	-	-	-	-	tet(A).v1	-	-	TEM-1D.v1^	-	CTX-M-15	-	NDM-1	-	-	OmpK35-17%	-	-
HB021617	blood	AMR	Klebsiella pneumoniae	89	323423	494534	5664275	ST14	pSCMC1_1	1	2	4	4	ybt 16; ICEKp12	-	-	-	-	-	wzi2	KL2	O1	-	-	-	-	-	-	-	-	-	tet(A).v1	-	-	TEM-1D.v1^	-	CTX-M-15	-	NDM-1	-	-	OmpK35-17%	-	-
HB021618	blood	AMR	Klebsiella pneumoniae	95	303493	494429	5665729	ST14	pSCMC1_1	1	2	4	4	ybt 16; ICEKp12	-	-	-	-	-	wzi2	KL2	O1	-	-	-	-	-	-	-	-	-	tet(A).v1	-	-	TEM-1D.v1^	-	CTX-M-15	-	NDM-1	-	-	OmpK35-17%	-	-
HB021619	blood	AMR	Klebsiella pneumoniae	101	303493	494641	5666683	ST14	pSCMC1_1	1	2	4	4	ybt 16; ICEKp12	-	-	-	-	-	wzi2	KL2	O1	-	-	-	-	-	-	-	-	-	tet(A).v1	-	-	TEM-1D.v1^	-	CTX-M-15	-	NDM-1	-	-	OmpK35-17%	-	-
HB021623	blood	AMR	Klebsiella pneumoniae	106	303493	770578	5748153	ST14	pSCMC1_1	1	2	4	4	ybt 16; ICEKp12	-	-	-	-	-	wzi2	KL2	O1	-	-	-	-	-	-	-	-	-	tet(A).v1	-	-	TEM-1D.v1^	-	CTX-M-15	-	NDM-1	-	-	OmpK35-17%	-	-
HB021624	blood	AMR	Klebsiella pneumoniae	101	303493	779656	5758029	ST14	pSCMC1_1	1	2	4	4	ybt 16; ICEKp12	-	-	-	-	-	wzi2	KL2	O1	-	-	-	-	-	-	-	-	-	tet(A).v1	-	-	TEM-1D.v1^	-	CTX-M-15	-	NDM-1	-	-	OmpK35-17%	-	-
HB021626	blood	AMR	Klebsiella pneumoniae	114	303493	453580	5759433	ST14	pSCMC1_1	1	2	4	4	ybt 16; ICEKp12	-	-	-	-	-	wzi2	KL2	unknown	-	-	-	-	-	-	-	-	-	tet(A).v1	-	-	TEM-1D.v1^	-	CTX-M-15	-	NDM-1	-	-	OmpK35-17%	-	-
HB021627	blood	AMR	Klebsiella pneumoniae	114	303493	770578	5760868	ST14	pSCMC1_1	1	2	4	4	ybt 16; ICEKp12	-	-	-	-	-	wzi2	KL2	unknown	-	-	-	-	-	-	-	-	-	tet(A).v1	-	-	TEM-1D.v1^	-	CTX-M-15	-	NDM-1	-	-	OmpK35-17%	-	-
HB021717	blood	AMR	Klebsiella pneumoniae	55	359779	937986	5440469	ST14	pSCMC3_1	0	2	5	5	-	-	-	-	-	-	wzi2	KL2	O1	-	-	-	qnrS1	-	-	-	-	-	-	-	dfrA14.v2*	TEM-1D.v1^	-	CTX-M-15	-	NDM-1	SHV-28.v1^	-	-	-	-
HB021718	blood	AMR	Klebsiella pneumoniae	56	360850	770711	5424408	ST14	pSCMC3_1	0	2	3	3	-	-	-	-	-	-	wzi2	KL2	O1	-	-	-	qnrS1	-	-	-	-	-	-	-	dfrA14.v2*	-	-	-	-	NDM-1	SHV-28.v1^	-	OmpK35-64%	-	-
HB021719	blood	AMR	Klebsiella pneumoniae	100	303493	443968	5664691	ST14	pSCMC1_1	1	2	4	4	ybt 16; ICEKp12	-	-	-	-	-	wzi2	KL2	O1	-	-	-	-	-	-	-	-	-	tet(A).v1	-	-	TEM-1D.v1^	-	CTX-M-15	-	NDM-1	-	-	OmpK35-17%	-	-
HB019414	ascites		Klebsiella pneumoniae	60	350193	924863	5426739	ST14	pSCMC3_1	0	2	5	5	-	-	-	-	-	-	wzi2	KL2	O1	-	-	-	qnrS1	-	-	-	-	-	-	-	dfrA14.v2	TEM-1D.v1	-	CTX-M-15	-	NDM-1	SHV-28.v1	-	-	-	-
HB021264	ascites		Klebsiella pneumoniae	55	350193	770560	5423809	ST14	pSCMC3_1	0	2	3	3	-	-	-	-	-	-	wzi2	KL2	O1	-	-	-	qnrS1	-	-	-	-	-	-	-	dfrA14.v2*	-	-	-	-	NDM-1	SHV-28.v1^	-	-	-	-
HB021712	ascites		Klebsiella pneumoniae	93	323695	470209	5657692	ST14	pSCMC1_1	1	2	4	4	ybt 16; ICEKp12	-	-	-	-	-	wzi2	KL2	O1	-	-	-	-	-	-	-	-	-	tet(A).v1	-	-	TEM-1D.v1^	-	CTX-M-15	-	NDM-1	-	-	OmpK35-17%	-	-
HB021716	ascites		Klebsiella pneumoniae	105	363022	457232	5600330	ST14	pSCMC3_1	0	2	5	5	-	-	-	-	-	-	wzi2	KL2	O1	-	-	-	qnrS1	-	-	-	-	-	-	-	dfrA14.v2*	TEM-1D.v1^	-	CTX-M-15	-	NDM-1	-	-	-	-	-
HB021267	blood	AMR	Klebsiella pneumoniae	59	359779	770575	5424684	ST14	pSCMC3_1	0	2	3	3	-	-	-	-	-	-	wzi2	KL2	O1	-	-	-	qnrS1	-	-	-	-	-	-	-	dfrA14.v2*	-	-	-	-	NDM-1	SHV-28.v1^	-	OmpK35-64%	-	-
HB021713	blood	AMR	Klebsiella pneumoniae	107	280296	443968	5674427	ST14	pSCMC1_1	1	2	4	4	ybt 16; ICEKp12	-	-	-	-	-	wzi2	KL2	O1	-	-	-	-	-	-	-	-	-	tet(A).v1	-	-	TEM-1D.v1^	-	CTX-M-15	-	NDM-1	-	-	OmpK35-17%	-	-
HB019419	gastrin		Klebsiella pneumoniae	54	344866	771348	5432666	ST14	pSCMC3_1	0	2	5	5	-	-	-	-	-	-	wzi2	KL2	O1	-	-	-	qnrS1	-	-	-	-	-	-	-	dfrA14.v2	TEM-1D.v1	-	CTX-M-15	-	NDM-1	SHV-28.v1	-	-	-	-
HB019454	gastrin		Klebsiella pneumoniae	56	303379	443922	5422216	ST14	pSCMC3_1	0	2	3	3	-	-	-	-	-	-	wzi2	KL2	O1	-	-	-	qnrS1	-	-	-	-	-	-	-	dfrA14.v2	-	-	-	-	NDM-1	SHV-28.v1	-	-	-	-
HB019457	gastrin		Klebsiella pneumoniae	76	344866	631090	5431035	ST14	pSCMC3_1	0	2	4	4	-	-	-	-	-	-	wzi2	KL2	O1	-	-	-	qnrS1	-	-	-	-	sul1	-	-	dfrA14.v2	-	-	-	-	NDM-1	SHV-28.v1	-	-	-	-
HB021271	purulent secretion		Klebsiella pneumoniae	55	350193	485860	5405008	ST14	pSCMC3_1	0	2	3	3	-	-	-	-	-	-	wzi2	KL2	O1	-	-	-	qnrS1	-	-	-	-	-	-	-	dfrA14.v2*	-	-	-	-	NDM-1	SHV-28.v1^	-	-	-	-
HB021321	purulent secretion		Klebsiella pneumoniae	128	303493	770578	5712128	ST14	pSCMC3_2	1	2	7	7	ybt 16; ICEKp12	-	-	-	-	-	wzi2	KL2	O1	-	-	-	-	-	mphA	-	-	sul1	tet(A).v1	-	dfrA14.v2*	TEM-1D.v1^	-	CTX-M-15	-	IMP-4	SHV-28.v1^	-	OmpK35-17%	-	-
HB019425	sputum		Klebsiella pneumoniae	57	303495	669301	5418934	ST14	pSCMC3_1	0	2	5	5	-	-	-	-	-	-	wzi2	KL2	O1	-	-	-	qnrS1	-	-	-	-	-	-	-	dfrA14.v2	TEM-1D.v1	-	CTX-M-15	-	NDM-1	SHV-28.v1	-	-	-	-
HB019434	sputum		Klebsiella pneumoniae	98	288639	669198	5552637	ST14	pSCMC3_1	0	2	5	5	-	-	-	-	-	-	wzi2	KL2	O1	-	-	-	qnrS1	-	-	-	-	-	-	-	dfrA14.v2	TEM-1D.v1	-	CTX-M-15	-	NDM-1	SHV-28.v1	-	-	-	-
HB019451	sputum		Klebsiella pneumoniae	97	303495	770575	5533222	ST14	pSCMC3_1	0	2	3	3	-	-	-	-	-	-	wzi2	KL2	O1	-	-	-	qnrS1	-	-	-	-	-	-	-	dfrA14.v2	-	-	-	-	NDM-1	-	-	-	-	-
HB019455	sputum		Klebsiella pneumoniae	53	359685	485294	5421013	ST14	pSCMC3_1	0	2	3	3	-	-	-	-	-	-	wzi2	KL2	O1	-	-	-	qnrS1	-	-	-	-	-	-	-	dfrA14.v2	-	-	-	-	NDM-1	SHV-28.v1	-	-	-	-
HB019458	sputum		Klebsiella pneumoniae	55	303495	443922	5422364	ST14	pSCMC3_1	0	2	3	3	-	-	-	-	-	-	wzi2	KL2	O1	-	-	-	qnrS1	-	-	-	-	-	-	-	dfrA14.v2	-	-	-	-	NDM-1	SHV-28.v1	-	-	-	-
HB019467	sputum		Klebsiella pneumoniae	52	360850	485396	5421152	ST14	pSCMC3_1	0	2	3	3	-	-	-	-	-	-	wzi2	KL2	O1	-	-	-	qnrS1	-	-	-	-	-	-	-	dfrA14.v2	-	-	-	-	NDM-1	SHV-28.v1	-	OmpK35-64%	-	-
HB019475	sputum		Klebsiella pneumoniae	60	348543	485396	5399226	ST14	pSCMC3_1	0	2	3	3	-	-	-	-	-	-	wzi2	KL2	O1	-	-	-	qnrS1	-	-	-	-	-	-	-	dfrA14.v2	-	-	-	-	NDM-1	SHV-28.v1	-	OmpK35-64%	-	-
HB021260	sputum		Klebsiella pneumoniae	100	350193	457232	5536068	ST14	pSCMC3_1	0	2	3	3	-	-	-	-	-	-	wzi2	KL2	O1	-	-	-	qnrS1	-	-	-	-	-	-	-	dfrA14.v2*	-	-	-	-	NDM-1	-	-	-	-	-
HB021317	sputum		Klebsiella pneumoniae	135	303493	770578	5714248	ST14	pSCMC3_2	1	2	7	7	ybt 16; ICEKp12	-	-	-	-	-	wzi2	KL2	O1	-	-	-	-	-	mphA	-	-	sul1	tet(A).v1	-	dfrA14.v2*	TEM-1D.v1^	-	CTX-M-15	-	IMP-4	SHV-28.v1^	-	OmpK35-17%	-	-
HB021330	sputum		Klebsiella pneumoniae	168	307067	444987	5941238	ST14	pSCMC4_2	1	2	8	14	ybt 13; ICEKp2	-	-	-	-	-	wzi2	KL2	O1	aac(3)-IId^;aac(6')-Ib4;strA.v1*;strB.v1^	-	-	-	-	mphA	-	arr-3	sul1	tet(D)	-	-	FONA-5*;OXA-1;TEM-105*?	-	CTX-M-15;SFO-1.v1	-	IMP-26	-	-	OmpK35-32%	-	-

## Sheet: ST11
				Assembly status						Summary				Virulence factors						Antigens			AMR by acquired genes																		AMR by mutations
barcode	sample source	AMR test	species	contig_count	N50	largest_contig	total_size	ST	Plasmid	virulence_score	resistance_score	num_resistance_classes	num_resistance_genes	ybt	clb 3	iuc 1	iro	RmpADC	rmpA2	wzi	K_locus	O_type	AGly_acquired	Col_acquired	Fcyn_acquired	Flq_acquired	Gly_acquired	MLS_acquired	Phe_acquired	Rif_acquired	Sul_acquired	Tet_acquired	Tgc_acquired	Tmt_acquired	Bla_acquired	Bla_inhR_acquired	Bla_ESBL_acquired	Bla_ESBL_inhR_acquired	Bla_Carb_acquired	Bla_chr	SHV_mutations	Omp_mutations	Col_mutations	Flq_mutations
HB019413	blood	AMR	Klebsiella pneumoniae	112	157792	380790	5653197	ST11	pSCMC2_1	1	2	7	11	ybt 9; ICEKp3	-	-	-	-	-	wzi209	KL47	OL101	aadA2;ant(2'')-Ia;rmtB;strA.v1;strB.v1	-	fosA3	-	-	-	catII.2;cmlA4	-	sul1	-	-	-	TEM-104	-	CTX-M-65	-	KPC-2	SHV-11.v1	35Q	OmpK35-17%;OmpK36GD	-	GyrA-83I;GyrA-87G;ParC-80I
HB019426	blood	AMR	Klebsiella pneumoniae	138	156602	392461	5497150	ST11	pSCMC2_3	1	2	4	3	ybt 9; ICEKp3	-	-	-	-	-	wzi209	KL47	OL101	rmtB	-	-	-	-	-	-	-	-	-	-	-	TEM-1D.v1	-	-	-	KPC-2	SHV-129	-	OmpK35-17%;OmpK36GD	-	GyrA-83I;GyrA-87G;ParC-80I
HB019427	blood	AMR	Klebsiella pneumoniae	134	167967	392461	5496032	ST11	pSCMC2_3	1	2	4	3	ybt 9; ICEKp3	-	-	-	-	-	wzi209	KL47	OL101	rmtB	-	-	-	-	-	-	-	-	-	-	-	TEM-1D.v1	-	-	-	KPC-2	SHV-129	-	OmpK35-17%;OmpK36GD	-	GyrA-83I;GyrA-87G;ParC-80I
HB019438	blood	AMR	Klebsiella pneumoniae	134	196660	392461	5390138	ST11	pSCMC2_3	1	2	4	3	ybt 9; ICEKp3	-	-	-	-	-	wzi209	KL47	OL101	rmtB	-	-	-	-	-	-	-	-	-	-	-	TEM-1D.v1	-	-	-	KPC-2	SHV-129	-	OmpK35-17%;OmpK36GD	-	GyrA-83I;GyrA-87G;ParC-80I
HB021276	blood	AMR	Klebsiella pneumoniae	157	167959	328830	5595161	ST11	pSCMC2_1	4	2	7	8	ybt 9; ICEKp3	-	iuc 5	-	-	-	wzi209	KL47	OL101	aadA^;rmtB	-	-	-	-	-	-	-	sul3^	tet(A).v1*;tetM.v1*	-	-	TEM-1D.v1^	-	CTX-M-65	-	KPC-2	-	-	OmpK35-17%;OmpK36GD	-	GyrA-83I;GyrA-87G;ParC-80I
HB021593	blood	AMR	Klebsiella pneumoniae	144	153371	353934	5652472	ST11	pSCMC2_2	1	2	9	12	ybt 9; ICEKp3	-	-	-	-	-	wzi209	KL47	OL101	aadA2^;rmtB;strA.v1^;strB.v1	-	fosA3	-	-	-	catII.2*	-	sul2	-	-	dfrA12	TEM-1D.v1^	-	CTX-M-14;SHV-12	-	KPC-2	-	238S;240K;35Q	OmpK35-17%;OmpK36GD	-	GyrA-83I;GyrA-87G;ParC-80I
HB021595	blood	AMR	Klebsiella pneumoniae	132	171958	355193	5566681	ST11	pSCMC2_2	1	2	6	7	ybt 9; ICEKp3	-	-	-	-	-	wzi209	KL47	OL101	rmtB;strA.v1^;strB.v1	-	-	-	-	-	-	-	sul2	-	-	-	TEM-1D.v1^	-	CTX-M-65	-	KPC-2	-	-	OmpK35-17%;OmpK36GD	-	GyrA-83I;GyrA-87G;ParC-80I
HB021604	blood	AMR	Klebsiella pneumoniae	128	203930	441981	5580422	ST11	pSCMC2_1	1	2	7	7	ybt 9; ICEKp3	-	-	-	-	-	wzi209	KL47	OL101	rmtB	-	fosA3	-	-	-	catII.2*	-	-	-	-	-	TEM-1D.v1^	-	CTX-M-65;SHV-12	-	KPC-2	-	238S;240K;35Q	OmpK35-17%;OmpK36GD	-	GyrA-83I;GyrA-87G;ParC-80I
HB021630	blood	AMR	Klebsiella pneumoniae	136	196481	392460	5474652	ST11	pSCMC2_1	1	2	7	6	ybt 9; ICEKp3	-	-	-	-	-	wzi209	KL47	OL101	rmtB	-	fosA3	-	-	-	catII.2*	-	-	-	-	-	TEM-1D.v1^	-	CTX-M-65	-	KPC-2	-	-	OmpK35-17%;OmpK36GD	-	GyrA-83I;GyrA-87G;ParC-80I
HB021632	blood	AMR	Klebsiella pneumoniae	137	193097	380030	5514764	ST11	pSCMC2_1	1	2	7	6	ybt 9; ICEKp3	-	-	-	-	-	wzi209	KL47	OL101	rmtB	-	fosA3	-	-	-	catII.2*	-	-	-	-	-	TEM-1D.v1^	-	CTX-M-65	-	KPC-2	-	-	OmpK35-17%;OmpK36GD	-	GyrA-83I;GyrA-87G;ParC-80I
HB021633	blood	AMR	Klebsiella pneumoniae	137	193097	380030	5515382	ST11	pSCMC2_1	1	2	7	6	ybt 9; ICEKp3	-	-	-	-	-	wzi209	KL47	OL101	rmtB	-	fosA3	-	-	-	catII.2*	-	-	-	-	-	TEM-1D.v1^	-	CTX-M-65	-	KPC-2	-	-	OmpK35-17%;OmpK36GD	-	GyrA-83I;GyrA-87G;ParC-80I
HB021636	blood	AMR	Klebsiella pneumoniae	126	196485	392457	5506093	ST11	pSCMC2_1	1	2	7	6	ybt 9; ICEKp3	-	-	-	-	-	wzi209	KL47	OL101	rmtB	-	fosA3	-	-	-	catII.2*	-	-	-	-	-	TEM-1D.v1^	-	CTX-M-65	-	KPC-2	-	-	OmpK35-17%;OmpK36GD	-	GyrA-83I;GyrA-87G;ParC-80I
HB021638	blood	AMR	Klebsiella pneumoniae	125	184069	328830	5494041	ST11	pSCMC2_2	1	2	3	2	ybt 9; ICEKp3	-	-	-	-	-	wzi209	KL47	OL101	aadA2	-	-	-	-	-	-	-	-	-	-	-	-	-	-	-	KPC-2	-	-	OmpK35-17%;OmpK36GD	-	GyrA-83I;GyrA-87G;ParC-80I
HB021715	blood	AMR	Klebsiella pneumoniae	181	139171	367772	5762231	ST11	pSCMC2_4	1	2	5	4	ybt 9; ICEKp3	-	-	-	-	-	wzi209	KL47	OL101	rmtB	-	-	-	-	-	catII.2*	-	-	-	-	-	TEM-1D.v1^	-	-	-	KPC-2	-	-	OmpK35-17%;OmpK36GD	-	GyrA-83I;GyrA-87G;ParC-80I
HB019408	ascites		Klebsiella pneumoniae	114	203634	394666	5486361	ST11	pSCMC2_1	1	2	3	2	ybt 9; ICEKp3	-	-	-	-	-	wzi209	KL47	OL101	-	-	-	-	-	-	-	-	-	-	-	-	-	-	SHV-12	-	KPC-2	-	238S;240K;35Q	OmpK35-17%;OmpK36GD	-	GyrA-83I;GyrA-87G;ParC-80I
HB019460	ascites		Klebsiella pneumoniae	166	151844	441804	5935671	ST11	pSCMC2_1,pSCMC1_2	1	2	6	6	ybt 9; ICEKp3	-	-	-	-	-	wzi209	KL47	OL101	rmtB	-	-	-	-	-	catII.2	-	-	-	-	-	TEM-1D.v1	-	CTX-M-65	-	KPC-2;NDM-5	SHV-129	-	OmpK35-17%	-	GyrA-83I;GyrA-87G;ParC-80I
HB021702	ascites		Klebsiella pneumoniae	154	176166	367443	5821243	ST11	pSCMC2_1	1	2	10	12	ybt 9; ICEKp3	-	-	-	-	-	wzi209	KL47	OL101	aac(6')-Ib-cr.v2;aadA16*;aadA2;rmtB	-	fosA3	-	-	-	catII.2*	arr-3	sul1	-	-	dfrA27	TEM-1D.v1^	-	CTX-M-65	-	KPC-2	SHV-11.v1	35Q	OmpK35-17%;OmpK36GD	-	GyrA-83I;GyrA-87G;ParC-80I
HB021705	ascites		Klebsiella pneumoniae	135	196481	392461	5555413	ST11	pSCMC2_1	1	2	7	7	ybt 9; ICEKp3	-	-	-	-	-	wzi209	KL47	OL101	aadA2;rmtB	-	fosA3	-	-	-	catII.2*	-	-	-	-	-	TEM-1D.v1^	-	CTX-M-65	-	KPC-2	-	-	OmpK35-17%;OmpK36GD	-	GyrA-83I;GyrA-87G;ParC-80I
HB019395	blood	AMR	Klebsiella pneumoniae	188	176163	328830	5556924	ST11	pSCMC2_2	1	2	3	2	ybt 9; ICEKp3	-	-	-	-	-	wzi209	KL47	OL101	aadA2	-	-	-	-	-	-	-	-	-	-	-	-	-	-	-	KPC-2	SHV-129	-	OmpK35-17%;OmpK36GD	-	GyrA-83I;GyrA-87G;ParC-80I
HB021262	blood	AMR	Klebsiella pneumoniae	131	193097	392461	5506731	ST11	pSCMC2_1	1	2	3	2	ybt 9; ICEKp3	-	-	-	-	-	wzi209	KL47	OL101	-	-	-	-	-	-	-	-	-	-	-	-	TEM-104?	-	-	-	KPC-2	-	-	OmpK35-17%;OmpK36GD	-	GyrA-83I;GyrA-87G;ParC-80I
HB019394	sputum		Klebsiella pneumoniae	112	158821	380790	5659229	ST11	pSCMC2_1	1	2	6	9	ybt 9; ICEKp3	-	-	-	-	-	wzi209	KL47	OL101	aadA2;ant(2'')-Ia;strA.v1;strB.v1	-	-	-	-	-	catII.2;cmlA4	-	sul1	-	-	-	-	-	CTX-M-65	-	KPC-2	SHV-11.v1	35Q	OmpK35-17%;OmpK36GD	-	GyrA-83I;GyrA-87G;ParC-80I
HB019400	sputum		Klebsiella pneumoniae	131	152036	289190	5510481	ST11	pSCMC2_4	1	2	5	5	ybt 9; ICEKp3	-	-	-	-	-	wzi209	KL47	OL101	aadA2;rmtB	-	fosA3	-	-	-	-	-	-	-	-	-	TEM-1D.v1	-	-	-	KPC-2	SHV-11.v1	35Q	OmpK35-17%;OmpK36GD	-	GyrA-83I;GyrA-87G;ParC-80I
HB019406	sputum		Klebsiella pneumoniae	155	176162	380749	5762030	ST11	pSCMC2_1	1	2	11	20	ybt 9; ICEKp3	-	-	-	-	-	wzi209	KL47	OL101	aac(6')-Ib-cr.v2;aadA16;aadA2;ant(2'')-Ia;rmtB;strA.v1;strB.v1	-	fosA3	qnrS1	-	mphA	catII.2;cmlA4;floR.v1	arr-3	sul1	tet(A).v2	-	dfrA27	TEM-104	-	CTX-M-3;CTX-M-65	-	KPC-2	SHV-11.v1	35Q	OmpK35-17%;OmpK36GD	-	GyrA-83I;GyrA-87G;ParC-80I
HB019407	sputum		Klebsiella pneumoniae	113	154023	380749	5623421	ST11	pSCMC2_1	1	2	7	10	ybt 9; ICEKp3	-	-	-	-	-	wzi209	KL47	OL101	aadA2;ant(2'')-Ia;strA.v1;strB.v1	-	fosA3	-	-	-	catII.2;cmlA4	-	sul1	-	-	-	TEM-104	-	CTX-M-65	-	KPC-2	SHV-11.v1	35Q	OmpK35-17%;OmpK36GD	-	GyrA-83I;GyrA-87G;ParC-80I
HB019420	sputum		Klebsiella pneumoniae	125	176051	392461	5492653	ST11	pSCMC2_3	1	2	5	4	ybt 9; ICEKp3	-	-	-	-	-	wzi209	KL47	OL101	rmtB	-	-	-	-	-	-	-	-	-	-	-	TEM-1D.v1	-	SHV-12	-	KPC-2	-	238S;240K;35Q	OmpK35-17%;OmpK36GD	-	GyrA-83I;GyrA-87G;ParC-80I
HB019428	sputum		Klebsiella pneumoniae	136	218330	392415	5626455	ST11	pSCMC2_1	1	2	5	4	ybt 9; ICEKp3	-	-	-	-	-	wzi209	KL47	OL101	-	-	-	-	-	-	catII.2	-	-	-	-	-	TEM-1D.v1	-	CTX-M-65	-	KPC-2	SHV-129	-	OmpK35-17%;OmpK36GD	-	GyrA-83I;GyrA-87G;ParC-80I
HB019431	sputum		Klebsiella pneumoniae	130	193097	380031	5490815	ST11	pSCMC2_1	1	2	2	1	ybt 9; ICEKp3	-	-	-	-	-	wzi209	KL47	OL101	-	-	-	-	-	-	-	-	-	-	-	-	-	-	-	-	KPC-2	SHV-129	-	OmpK35-17%;OmpK36GD	-	GyrA-83I;GyrA-87G;ParC-80I
HB019432	sputum		Klebsiella pneumoniae	116	225595	367444	5584780	ST11	pSCMC2_1	1	2	4	3	ybt 9; ICEKp3	-	-	-	-	-	wzi209	KL47	OL101	-	-	-	-	-	-	catII.2	-	-	-	-	-	TEM-1D.v1	-	-	-	KPC-2	SHV-129	-	OmpK35-17%;OmpK36GD	-	GyrA-83I;GyrA-87G;ParC-80I
HB019433	sputum		Klebsiella pneumoniae	129	176162	392461	5455439	ST11	pSCMC2_1	1	2	4	3	ybt 9; ICEKp3	-	-	-	-	-	wzi209	KL47	OL101	rmtB	-	-	-	-	-	-	-	-	-	-	-	TEM-1D.v1	-	-	-	KPC-2	SHV-129	-	OmpK35-17%;OmpK36GD	-	GyrA-83I;GyrA-87G;ParC-80I
HB019441	sputum		Klebsiella pneumoniae	126	225593	367404	5597705	ST11	pSCMC2_1	1	2	4	3	ybt 9; ICEKp3	-	-	-	-	-	wzi209	KL47	OL101	-	-	-	-	-	-	catII.2	-	-	-	-	-	TEM-1D.v1	-	-	-	KPC-2	SHV-129	-	OmpK35-17%;OmpK36GD	-	GyrA-83I;GyrA-87G;ParC-80I
HB019443	sputum		Klebsiella pneumoniae	117	205249	392415	5586927	ST11	pSCMC2_1	1	2	5	4	ybt 9; ICEKp3	-	-	-	-	-	wzi209	KL47	OL101	rmtB	-	-	-	-	-	catII.2	-	-	-	-	-	TEM-1D.v1	-	-	-	KPC-2	SHV-129	-	OmpK35-17%;OmpK36GD	-	GyrA-83I;GyrA-87G;ParC-80I
HB019444	sputum		Klebsiella pneumoniae	120	225598	367404	5586078	ST11	pSCMC2_1	1	2	4	3	ybt 9; ICEKp3	-	-	-	-	-	wzi209	KL47	OL101	-	-	-	-	-	-	catII.2	-	-	-	-	-	TEM-1D.v1	-	-	-	KPC-2	SHV-129	-	OmpK35-17%;OmpK36GD	-	GyrA-83I;GyrA-87G;ParC-80I
HB019447	sputum		Klebsiella pneumoniae	178	145233	392457	5748495	ST11	pSCMC2_2	1	2	10	13	ybt 9; ICEKp3	-	-	-	-	-	wzi209	KL47	OL101	aadA2;aadA5;strA.v1;strB.v1	-	-	-	-	ermB.v1;mphA	catII.2	-	sul2	tet(A).v1	-	dfrA17	TEM-1D.v1	-	CTX-M-98	-	KPC-2	SHV-129	-	OmpK35-17%;OmpK36GD	-	GyrA-83I;GyrA-87G;ParC-80I
HB019450	sputum		Klebsiella pneumoniae	112	225593	392457	5588230	ST11	pSCMC2_1	1	2	5	4	ybt 9; ICEKp3	-	-	-	-	-	wzi209	KL47	OL101	-	-	-	-	-	-	catII.2	-	-	-	-	-	TEM-1D.v1	-	SHV-12	-	KPC-2	-	238S;240K;35Q	OmpK35-17%;OmpK36GD	-	GyrA-83I;GyrA-87G;ParC-80I
HB019456	sputum		Klebsiella pneumoniae	130	167967	328719	5483549	ST11	pSCMC2_3	1	2	4	3	ybt 9; ICEKp3	-	-	-	-	-	wzi209	KL47	OL101	rmtB	-	-	-	-	-	-	-	-	-	-	-	TEM-1D.v1	-	-	-	KPC-2	SHV-129	-	OmpK35-17%;OmpK36GD	-	GyrA-83I;GyrA-87G;ParC-80I
HB019462	sputum		Klebsiella pneumoniae	171	127575	441804	5940476	ST11	pSCMC2_1,pSCMC1_2	1	2	6	6	ybt 9; ICEKp3	-	-	-	-	-	wzi209	KL47	OL101	rmtB	-	-	-	-	-	catII.2	-	-	-	-	-	TEM-1D.v1	-	CTX-M-65	-	KPC-2;NDM-5	SHV-129	-	OmpK35-17%	-	GyrA-83I;GyrA-87G;ParC-80I
HB019463	sputum		Klebsiella pneumoniae	124	165266	392461	5489574	ST11	pSCMC2_3	1	2	4	3	ybt 9; ICEKp3	-	-	-	-	-	wzi209	KL47	OL101	rmtB	-	-	-	-	-	-	-	-	-	-	-	TEM-1D.v1	-	-	-	KPC-2	SHV-11.v1	35Q	OmpK35-17%;OmpK36GD	-	GyrA-83I;GyrA-87G;ParC-80I
HB019464	sputum		Klebsiella pneumoniae	114	205025	367404	5535624	ST11	pSCMC2_1	1	2	4	3	ybt 9; ICEKp3	-	-	-	-	-	wzi209	KL47	OL101	-	-	-	-	-	-	catII.2	-	-	-	-	-	TEM-1D.v1	-	-	-	KPC-2	SHV-129	-	OmpK35-17%;OmpK36GD	-	GyrA-83I;GyrA-87G;ParC-80I
HB019466	sputum		Klebsiella pneumoniae	166	129530	392558	5647420	ST11	pSCMC2_1	4	2	8	8	ybt 9; ICEKp3	-	iuc 1	-	-	rmpA2_8-60%	wzi209	KL47	OL101	aac(6')-Ib-cr.v2;aph3-Ia.v1	-	fosA3	-	-	-	CatB4.v1	-	-	tet(A).v1	-	-	OXA-1	-	CTX-M-65	-	KPC-2	SHV-155	35Q	OmpK35-17%;OmpK36GD	-	GyrA-83I;GyrA-87G;ParC-80I
HB021261	sputum		Klebsiella pneumoniae	122	157792	381132	5666563	ST11	pSCMC2_1	1	2	7	11	ybt 9; ICEKp3	-	-	-	-	-	wzi209	KL47	OL101	aadA2;ant(2'')-Ia;rmtB;strA.v1;strB.v1	-	fosA3	-	-	-	catII.2*;cmlA4*	-	sul1*	-	-	-	-	-	CTX-M-65	-	KPC-2	SHV-11.v1	35Q	OmpK35-17%;OmpK36GD	-	GyrA-83I;GyrA-87G;ParC-80I
HB021263	sputum		Klebsiella pneumoniae	180	142302	442035	5964389	ST11	pSCMC2_1,pSCMC1_2	1	2	6	6	ybt 9; ICEKp3	-	-	-	-	-	wzi209	KL47	OL101	rmtB	-	-	-	-	-	catII.2*	-	-	-	-	-	TEM-1D.v1^	-	CTX-M-65	-	KPC-2;NDM-5	-	-	OmpK35-17%	-	GyrA-83I;GyrA-87G;ParC-80I
HB021284	sputum		Klebsiella pneumoniae	171	109016	344097	5855271	ST11	pSCMC2_1	1	2	6	6	ybt 9; ICEKp3	-	-	-	-	-	wzi209	KL47	OL101	aadA2;rmtB	-	fosA3	-	-	-	-	-	-	-	-	-	TEM-1D.v1^	-	CTX-M-65	-	KPC-2	-	-	OmpK35-17%	-	GyrA-83I;GyrA-87G;ParC-80I
HB021288	sputum		Klebsiella pneumoniae	158	128780	299256	5493408	ST11	pSCMC2_1	1	2	4	3	ybt 9; ICEKp3	-	-	-	-	-	wzi209	KL47	OL101	rmtB	-	-	-	-	-	-	-	-	-	-	-	TEM-1D.v1^	-	-	-	KPC-2	-	-	OmpK35-17%;OmpK36GD	-	GyrA-83I;GyrA-87G;ParC-80I
HB021301	sputum		Klebsiella pneumoniae	149	176165	380031	5605824	ST11	pSCMC2_4	1	2	5	5	ybt 9; ICEKp3	-	-	-	-	-	wzi209	KL47	OL101	aadA2;rmtB	-	-	-	-	-	-	-	-	-	-	-	TEM-1D.v1^	-	CTX-M-65	-	KPC-2	-	-	OmpK35-17%;OmpK36GD	-	GyrA-83I;GyrA-87G;ParC-80I
HB021313	sputum		Klebsiella pneumoniae	178	134271	371573	5627329	ST11	pSCMC3_2,pSCMC2_2	1	2	8	9	ybt 9; ICEKp3	-	-	-	-	-	wzi209	KL47	OL101	strA.v1^;strB.v1	-	-	-	-	mphA	catII.2*	-	sul1;sul2	-	-	dfrA14.v2*	-	-	CTX-M-65	-	IMP-4	SHV-11.v1	35Q	OmpK35-17%;OmpK36GD	-	GyrA-83I;GyrA-87G;ParC-80I
HB019411	blood	AMR	Klebsiella pneumoniae	152	130231	365234	5837207	ST11	pSCMC2_2	4	2	10	11	ybt 9; ICEKp3	-	iuc 1	-	rmp 1; KpVP-1 (truncated)	rmpA2_3-47%	wzi64	KL64	O2	rmtB	-	fosA3	qnrS1	-	-	catII.2	-	sul2	tet(A).v1	-	dfrA14.v2	LAP-2;TEM-1D.v1	-	CTX-M-65	-	KPC-2	SHV-129	-	OmpK35-17%;OmpK36GD	-	GyrA-83I;GyrA-87G;ParC-80I
HB021601	blood	AMR	Klebsiella pneumoniae	104	220206	367404	5590752	ST11	pSCMC2_2	1	2	7	7	ybt 9; ICEKp3	-	-	-	-	-	wzi64	KL64	O2	aadA2;rmtB	-	fosA3	-	-	-	catII.2*	-	-	-	-	-	TEM-1D.v1^	-	CTX-M-65	-	KPC-2	SHV-11.v1	35Q	OmpK35-17%;OmpK36GD	-	GyrA-83I;GyrA-87G;ParC-80I
HB021634	blood	AMR	Klebsiella pneumoniae	107	170498	367772	5550735	ST11	pSCMC2_2	1	2	7	6	ybt 9; ICEKp3 (truncated)	-	-	-	-	-	wzi64	KL64	O2	rmtB	-	fosA3	-	-	-	catII.2*	-	-	-	-	-	TEM-1D.v1^	-	CTX-M-65	-	KPC-2	SHV-11.v1	35Q	OmpK35-17%;OmpK36GD	-	GyrA-83I;GyrA-87G;ParC-80I
HB021722	blood	AMR	Klebsiella pneumoniae	144	171133	355193	5800681	ST11	pSCMC2_2	4	2	8	9	ybt 9; ICEKp3	-	iuc 1	-	rmp 1; KpVP-1 (truncated)	rmpA2_3-47%	wzi64	KL64	O2	rmtB	-	-	qnrS1	-	-	catII.2*	-	sul2	tet(A).v1	-	-	LAP-2;TEM-1D.v1^	-	CTX-M-65	-	KPC-2	-	-	OmpK35-17%;OmpK36GD	-	GyrA-83I;GyrA-87G;ParC-80I
HB019484	sputum		Klebsiella pneumoniae	140	190024	483289	5801315	ST11	pSCMC2_2	4	2	8	9	ybt 9; ICEKp3	-	iuc 1	-	rmp 1; KpVP-1	rmpA2_3-47%	wzi64	KL64	O2	rmtB	-	-	qnrS1	-	-	catII.2	-	sul2	tet(A).v1	-	-	LAP-2;TEM-1D.v1	-	CTX-M-65	-	KPC-2	SHV-129	-	OmpK35-17%;OmpK36GD	-	GyrA-83I;GyrA-87G;ParC-80I
HB019461	sputum		Klebsiella pneumoniae	122	218330	367404	5576755	ST11	pSCMC2_1	1	2	5	4	ybt 9; ICEKp3	-	-	-	-	-	-	unknown (best match = KL47)	OL101	rmtB	-	-	-	-	-	catII.2	-	-	-	-	-	TEM-1D.v1	-	-	-	KPC-2	SHV-129	-	OmpK35-17%;OmpK36GD	-	GyrA-83I;GyrA-87G;ParC-80I
HB021272	sputum		Klebsiella pneumoniae	124	225593	367404	5580814	ST11	pSCMC2_1	1	2	5	4	ybt 9; ICEKp3	-	-	-	-	-	-	unknown (best match = KL47)	OL101	rmtB	-	-	-	-	-	catII.2*	-	-	-	-	-	TEM-1D.v1^	-	-	-	KPC-2	-	-	OmpK35-17%;OmpK36GD	-	GyrA-83I;GyrA-87G;ParC-80I
