# Supplementary material for: Genomic Analysis Revealed the International and Domestic Transmission of Carbapenem-Resistant Klebsiella pneumoniae in Chinese Pediatric Patients
Source: Microbiol Spectr. 2023 Mar 1;11(2):e03213-22. doi: 10.1128/spectrum.03213-22 (PMC10101082; doi:10.1128/spectrum.03213-22)
Supplement: Supplemental file 2 — Data Set S2. Download spectrum.03213-22-s0002.xls, XLS file, 0.07 MB [file spectrum.03213-22-s0002.xls]

## Sheet: Strains from one patient
barcode	Hospital ID	Gender	Date of birth	Date of admission	Age, month (31 day per month)	Clinical sources	Underlying disease	Ward	Province	Prior hospitalization (within 3 months)	Prior surgery (within 3 months)	Surgery hospital	Day of surgery	Date of collection	Clinical outcomes	Date of Death	species	ST	Gene presence/absence differences in the genome	Number of Allelic Variations in Core Genome	CRE	wzi	K_locus	O_type
HB021700	217978	m	2008-06-07	2014-10-28 10:30:12	75.3044	ascites	2	CICU	Hunan	0	1	SCMC	2014-10-29	2014-11-25 10:22:00	1	2014-12-03	Klebsiella quasipneumoniae subsp. similipneumoniae	ST1308	8 genes	1 gene	IMP-4	wzi438	KL144	O4
HB021699	217978	m	2008-06-07	2014-10-28 10:30:12	75.3044	blood	2	CICU	Hunan	0	1	SCMC	2014-10-29	2014-11-22 18:37:00	1	2014-12-03	Klebsiella quasipneumoniae subsp. similipneumoniae	ST1308			IMP-4	wzi438	KL144	O4
HB021324	217978	m	2008-06-07	2014-10-28 10:30:12	75.3044	sputum	2	CICU	Hunan	0	1	SCMC	2014-10-29	2014-11-24 10:50:48	1	2014-12-03	Klebsiella quasipneumoniae subsp. similipneumoniae	ST1308			IMP-4	wzi438	KL144	O4
HB021712	269644	m	2016-08-03	2016-08-03 14:13:54	0.0191286	ascites	1	NICU	Shanghai	0	0	0	0	2016-08-20 04:06:00	0		Klebsiella pneumoniae	ST14	12 genes	1 gene	NDM-1	wzi2	KL2	O1
HB021614	269644	m	2016-08-03	2016-08-03	0	blood	1	NICU	Shanghai	0	0	0	0	2016-08-19 20:40:00	0		Klebsiella pneumoniae	ST14			NDM-1	wzi2	KL2	O1
HB019460	357607	f	2018-07-15	2019-06-11 14:42:51	10.6972	ascites	3	PICU	Shanxi	0	0	0	0	2019-06-18 18:08:20	given up		Klebsiella pneumoniae	ST11	28 genes	2 genes	KPC-2;NDM-5	wzi209	KL47	OL101
HB021263	357607	f	2018-07-15	2018-12-28 12:11:58	5.37124	sputum	3	PICU	Shanxi	External hospital	1	External hospital	2020-12-20	2019-01-14 10:26:42	0		Klebsiella pneumoniae	ST11			KPC-2;NDM-5	wzi209	KL47	OL101
HB021705	253734	m	2015-08-01	2016-02-06 10:07:36	6.11039	ascites	3	PICU	Anhui	External hospital	1	External hospital	2016/1/29；2016/2/3	2016-02-06 11:25:00	0		Klebsiella pneumoniae	ST11	54 genes	1 gene	KPC-2	wzi209	KL47	OL101
HB021604	253734	m	2015-08-01	2016-02-06	6.09677	blood	3	PICU	Anhui	External hospital	1	External hospital	2016/1/29；2016/2/3	2016-02-06 11:25:00	0		Klebsiella pneumoniae	ST11			KPC-2	wzi209	KL47	OL101
HB021600	246158	m	2015-09-26	2015-10-30	1.09677	blood	2	PICU	Shanghai	External hospital	1	External hospital	2015-10-27	2015-11-08 08:50:00	0		Klebsiella pneumoniae	ST37	283 genes	4 genes	NDM-5	-	KL14	O3b
HB021602	246158	m	2015-09-26	2015-10-30 12:11:59	1.11317	blood	2	PICU	Shanghai	External hospital	1	External hospital	2015-10-27	2015-12-19 13:34:00	0		Klebsiella pneumoniae	ST37			NDM-5	-	KL14	O3b
HB019395	320045	m	2017-05-31	2018-01-15	7.3871	blood	3	PICU	Shanxi	External hospital	1	External hospital	2018-01-04	2018-01-15 16:31:00	0		Klebsiella pneumoniae	ST11	20 genes	0 gene	KPC-2	wzi209	KL47	OL101
HB021638	320045	m	2017-05-31	2018-01-15	7.3871	blood	3	PICU	Shanxi	External hospital	1	External hospital	2018-01-04	2018-01-15 15:39:00	0		Klebsiella pneumoniae	ST11			KPC-2	wzi209	KL47	OL101
HB019468	390461	m	2019-08-27	2019-09-28	1.03226	blood	2	CICU	Anhui	0	1	SCMC	2019-09-29	2019-10-09 10:46:36	0		Klebsiella pneumoniae	ST36	1gene	1 gene	NDM-1	wzi173	KL102	O2
HB021720	390461	m	2019-08-27	2019-09-28	1.03226	blood	2	CICU	Anhui	0	1	SCMC	2019-09-29	2019-10-09 10:24:00	0		Klebsiella pneumoniae	ST36			NDM-1	wzi173	KL102	O2
HB019396	317770	m	2015-08-04	2017-12-20	28.0323	blood	3	gastroenterology	Guangdong	External hospital	0	0	0	2018-01-17 16:04:00	0		Klebsiella quasipneumoniae subsp. similipneumoniae	ST1473	0 gene	0 gene	IMP-26	-	unknown (best match = KL68)	O4
HB021639	317770	m	2015-08-04	2017-12-20 14:03:31	28.0512	blood	4	gastroenterology	Guangdong	External hospital	0	0	0	2018-01-17 14:51:00	0		Klebsiella quasipneumoniae subsp. similipneumoniae	ST1473			IMP-26	-	unknown (best match = KL68)	O4
HB021619	275983	m	2016-10-11	2016-10-13	0.0645161	blood	8	NICU	Zhejiang	0	1	SCMC	2016-10-14	2016-10-24 09:18:00	0		Klebsiella pneumoniae	ST14	16 genes	1 gene	NDM-1	wzi2	KL2	O1
HB021713	275983	m	2016-10-11	2016-10-13 11:58:04	0.0806019	blood	8	NICU	Zhejiang	0	1	SCMC	2016-10-14	2016-10-25 13:27:00	0		Klebsiella pneumoniae	ST14			NDM-1	wzi2	KL2	O1
HB021267	380066	m	2019-07-16	2019-07-16 13:02:19	0.017525	blood	1	NICU	Shanghai	0	0	0	0	2019-08-01 10:36:34	0		Klebsiella pneumoniae	ST14	0 gene	1 gene	NDM-1	wzi2	KL2	O1
HB021718	380066	m	2019-07-16	2019-07-16	0	blood	1	NICU	Shanghai	0	0	0	0	2019-08-01 10:21:00	0		Klebsiella pneumoniae	ST14			NDM-1	wzi2	KL2	O1
HB021722	441601	f	2018-06-07	2020-12-24	30.0323	blood	3	PICU	Guangdong	External hospital	1	External hospital	2020-12-09	2020-12-24 11:42:00	1	2020-12-30	Klebsiella pneumoniae	ST11	7 genes	0 gene	KPC-2	wzi64	KL64	O2
HB019484	441601	f	2018-06-07	2020-12-24 10:22:02	30.0462	sputum	3	PICU	Guangdong	External hospital	1	External hospital	2020-12-09	2020-12-24 13:16:36	1	2020-12-30	Klebsiella pneumoniae	ST11			KPC-2	wzi64	KL64	O2
HB021717	344404	f	2018-08-23	2018-08-23	0	blood	1	NICU	Anhui	0	0	0	0	2018-09-10 14:12:00	given up		Klebsiella pneumoniae	ST14	12 genes	2genes	NDM-1	wzi2	KL2	O1
HB019419	344404	f	2018-08-23	2018-08-23 09:38:59	0.0129701	gastrin	1	NICU	Anhui	0	0	0	0	2018-09-10 16:02:27	given up		Klebsiella pneumoniae	ST14			NDM-1	wzi2	KL2	O1
HB021721	437639	m	2020-05-27	2020-11-17	5.6129	blood	3	PICU	/	External hospital	1	External hospital	2020-11-17 15:37:38	2020-12-09 09:19:00	0		Klebsiella pneumoniae	ST29	37 genes	1 gene	NDM-5	wzi85	KL30	O1
HB019482	437639	m	2020-05-27	2020-11-17 15:37:38	5.63391	sputum	3	PICU	/	External hospital	1	External hospital	2020-11-17 15:37:38	2020-12-07 06:53:16	0		Klebsiella pneumoniae	ST29			NDM-5	wzi85	KL30	O1
HB021719	342860	f	2007-03-16	2018-08-10	134.355	blood	5	PICU	Shanghai	SCMC	0	0	0	2019-08-04 10:15:00	given up		Klebsiella pneumoniae	ST14	1522 genes	3423 genes	NDM-1	wzi2	KL2	O1
HB019431	342860	f	2007-03-16	2018-08-10	134.355	sputum	5	PICU	Shanghai	SCMC	0	0	0	2018-11-11 11:04:42	given up		Klebsiella pneumoniae	ST11			KPC-2	wzi209	KL47	OL101
HB021607	259883	m	2016-04-24	2016-04-24	0	blood	1	neonatalogy	Shanghai	0	0	0	0	2016-04-30 15:08:00	0		Klebsiella pneumoniae	ST433	2 genes	3 genes	NDM-1	wzi173	KL102	O2
HB021709	259883	m	2016-04-24	2016-04-24 10:37:10	0.0142734	purulent secretion	1	NICU	Shanghai	0	0	0	0	2016-05-08 15:22:00	0		Klebsiella pneumoniae	ST433			NDM-1	wzi173	KL102	O2
HB021277	442157	m	2019-12-20	2020-12-29 11:02:00	12.1116	blood	4	hematology	Shandong	SCMC	0	0	0	2021-01-20 13:35:45	0		Klebsiella pneumoniae	ST33	4 genes	0 gene	NDM-5	wzi150	unknown (best match = KL107)	OL101
HB021723	442157	m	2019-12-20	2020-12-29	12.0968	blood	4	hematology	Shandong	SCMC	0	0	0	2021-01-20 13:01:00	0		Klebsiella pneumoniae	ST33			NDM-5	wzi150	unknown (best match = KL107)	OL101
HB019413	339735	m	2017-04-16	2018-07-18	14.7742	blood	7	PICU	Hunan	SCMC	0	0	0	2018-08-09 13:49:00	1	2018-08-11	Klebsiella pneumoniae	ST11	13 genes	4 genes	KPC-2	wzi209	KL47	OL101
HB021261	339735	m	2017-04-16	2017-11-28 10:35:25	7.30456	sputum	7	pneumology	Hunan	External hospital (located in Fujian)	0	0	0	2018-01-05 14:46:00	0		Klebsiella pneumoniae	ST11			KPC-2	wzi209	KL47	OL101
HB021280	450057	m	2020-09-06	2021-03-09 15:39:34	5.95653	cerebrospinal fluid	5	neurosurgery	Jiangsu	External hospital	1	External hospital	2021-01-28	2021-03-09 16:13:25	0		Klebsiella pneumoniae	ST76	4 genes	0 gene	NDM-5	wzi100	KL10	O3/O3a
HB021724	450057	m	2020-09-06	2021-03-09 15:39:34	5.95653	cerebrospinal fluid	5	neurosurgery	Jiangsu	External hospital	1	External hospital	2021-01-28	2021-03-09 15:57:00	0		Klebsiella pneumoniae	ST76			NDM-5	wzi100	KL10	O3/O3a
HB019456	385074	m	2018-08-23	2019-06-10 11:34:58	9.40267	sputum	9	pneumology	Jiangsu	External hospital	1	External hospital	2019-04-18	2019-06-10 15:42:28	0		Klebsiella pneumoniae	ST11	1886 genes	3350 genes	KPC-2	wzi209	KL47	OL101
HB021327	385074	m	2018-08-23	2019-08-19 09:07:18	11.6574	sputum	9	pneumology	Jiangsu	SCMC	0	0	0	2019-08-19 12:28:00	0		Klebsiella pneumoniae	ST1245			IMP-4;NDM-1	wzi59	KL3	O2
